# Supplementary material for: Bis(4-ethoxy­anilinium) sulfate trihydrate
Source: Acta Crystallogr Sect E Struct Rep Online. 2009 Sep 26;65(Pt 10):o2520. doi: 10.1107/S1600536809036290 (PMC2970180; doi:10.1107/S1600536809036290)
Supplement: Supplementary file 1 [file e-65-o2520-sup1.cif]

##############################################################################
###                                                                        ###
###        Electronic paper (Acta Crystallographica Section E)             ###
###                                                                        ###
##############################################################################
#                                                                            #
# This CIF contains the data in a paper accepted for publication in Acta     #
# Crystallographica Section E. It conforms to the requirements of Notes      #
# for Authors for Section E, and has been peer reviewed under the auspices   #
# of the IUCr Commission on Journals.                                        #
#                                                                            #
# Full details of the Crystallographic Information File format               #
# are given in the paper "The Crystallographic Information File (CIF):       #
# a New Standard Archive File for Crystallography" by S. R. Hall, F. H.      #
# Allen and I. D. Brown [Acta Cryst. (1991), A47, 655-685].                  #
#                                                                            #
# The current version of the core CIF dictionary is obtainable from          #
# ftp://ftp.iucr.org/pub/cif_core.dic. The current version number is 2.4.    #
#                                                                            #
# Software is freely available for graphical display of the structure(s) in  #
# this CIF.  For information consult the CIF home page http://www.iucr.org/  #
# cif/home.html                                                              #
#                                                                            #
# This file may be used for bona fide research purposes within the           #
# scientific community so long as proper attribution is given to the journal # 
# article from which it was obtained.                                        #
#                                                                            #
##############################################################################
                                             
data_I
_audit_creation_method     SHELXL97
_chemical_name_systematic
;
Bis(4-ethoxyanilinium) sulfate trihydrate
;
_chemical_name_common     ?
_chemical_formula_moiety     '2(C8 H12 N O +), S O4 2-, 3(H2 O)'
_chemical_formula_sum     'C16 H30 N2 O9 S'
_chemical_formula_iupac     '2C8 H12 N O +, S O4 2-, 3H2 O'
_chemical_formula_weight     426.48
_chemical_melting_point     ?
_symmetry_cell_setting     triclinic
_symmetry_space_group_name_H-M     'P -1'
_symmetry_space_group_name_Hall     '-P 1'
loop_
    _symmetry_equiv_pos_as_xyz
    'x, y, z'
    '-x, -y, -z'
_cell_length_a     7.0455(14)
_cell_length_b     10.969(2)
_cell_length_c     13.787(3)
_cell_angle_alpha     101.40(3)
_cell_angle_beta     94.53(3)
_cell_angle_gamma     90.18(3)
_cell_volume     1041.0(4)
_cell_formula_units_Z     2
_cell_measurement_reflns_used     5008
_cell_measurement_theta_min     3.025
_cell_measurement_theta_max     27.56
_cell_measurement_temperature     298(2)
_exptl_crystal_description     prism
_exptl_crystal_colour     colourless
_exptl_crystal_size_max     0.2000
_exptl_crystal_size_mid     0.2000
_exptl_crystal_size_min     0.2000
_exptl_crystal_density_diffrn     1.361
_exptl_crystal_density_meas     ?
_exptl_crystal_density_method     'not measured'
_exptl_crystal_F_000     456
_exptl_absorpt_coefficient_mu     0.205
_exptl_absorpt_correction_type     multi-scan
_exptl_absorpt_process_details     '(CrystalClear; Rigaku, 2005)'
_exptl_absorpt_correction_T_min     0.96
_exptl_absorpt_correction_T_max     0.96
_exptl_special_details
;
;
_diffrn_ambient_temperature     298(2)
_diffrn_radiation_type     MoK\a
_diffrn_radiation_wavelength     0.71073
_diffrn_radiation_source     'fine-focus sealed tube'
_diffrn_radiation_monochromator     graphite
_diffrn_measurement_device_type     'Rigaku SCXmini'
_diffrn_measurement_method     \w
_diffrn_detector_area_resol_mean     13.6612
_diffrn_reflns_number     10835
_diffrn_reflns_av_R_equivalents     0.0408
_diffrn_reflns_av_sigmaI/netI     0.0479
_diffrn_reflns_theta_min     3.02
_diffrn_reflns_theta_max     27.48
_diffrn_reflns_theta_full     27.48
_diffrn_measured_fraction_theta_max     0.996
_diffrn_measured_fraction_theta_full     0.996
_diffrn_reflns_limit_h_min     -9
_diffrn_reflns_limit_h_max     9
_diffrn_reflns_limit_k_min     -14
_diffrn_reflns_limit_k_max     14
_diffrn_reflns_limit_l_min     -17
_diffrn_reflns_limit_l_max     17
_diffrn_standards_number     0
_diffrn_standards_interval_count     .
_diffrn_standards_interval_time     .
_diffrn_standards_decay_%     ?
_refine_special_details
;
Refinement of <i>F</i>^2^ against ALL reflections. The weighted <i>R</i>-factor
<i>wR</i> and goodness of fit <i>S</i> are based on <i>F</i>^2^, conventional
<i>R</i>-factors <i>R</i> are based on <i>F</i>, with <i>F</i> set to zero for
negative <i>F</i>^2^. The threshold expression of <i>F</i>^2^ >
\s(<i>F</i>^2^) is used only for calculating <i>R</i>-factors(gt) <i>etc</i>.
and is not relevant to the choice of reflections for refinement.
<i>R</i>-factors based on <i>F</i>^2^ are statistically about twice as large
as those based on <i>F</i>, and <i>R</i>- factors based on ALL data will be
even larger.
;
_reflns_number_total     4748
_reflns_number_gt     3947
_reflns_threshold_expression     I>2\s(I)
_refine_ls_structure_factor_coef     Fsqd
_refine_ls_matrix_type     full
_refine_ls_R_factor_all     0.0658
_refine_ls_R_factor_gt     0.0538
_refine_ls_wR_factor_gt     0.1336
_refine_ls_wR_factor_ref     0.1426
_refine_ls_goodness_of_fit_ref     1.101
_refine_ls_restrained_S_all     1.101
_refine_ls_number_reflns     4748
_refine_ls_number_parameters     277
_refine_ls_number_restraints     0
_refine_ls_hydrogen_treatment     mixed
_refine_ls_weighting_scheme     calc
_refine_ls_weighting_details
       'calc w = 1/[\s^2^(Fo^2^)+(0.0626P)^2^+0.4014P] where P=(Fo^2^+2Fc^2^)/3'
_atom_sites_solution_hydrogens     geom
_atom_sites_solution_primary     direct
_atom_sites_solution_secondary     difmap
_refine_ls_shift/su_max     0.011
_refine_ls_shift/su_mean     0.001
_refine_diff_density_max     0.298
_refine_diff_density_min     -0.616
_refine_ls_extinction_method     none
_refine_ls_extinction_coef     ?
loop_
    _atom_type_symbol
    _atom_type_description
    _atom_type_scat_dispersion_real
    _atom_type_scat_dispersion_imag
    _atom_type_scat_source
    'C' 'C' 0.0033 0.0016
                         'International Tables Vol C Tables 4.2.6.8 and 6.1.1.4'
    'H' 'H' 0.0000 0.0000
                         'International Tables Vol C Tables 4.2.6.8 and 6.1.1.4'
    'N' 'N' 0.0061 0.0033
                         'International Tables Vol C Tables 4.2.6.8 and 6.1.1.4'
    'O' 'O' 0.0106 0.0060
                         'International Tables Vol C Tables 4.2.6.8 and 6.1.1.4'
    'S' 'S' 0.1246 0.1234
                         'International Tables Vol C Tables 4.2.6.8 and 6.1.1.4'
_computing_data_collection     'CrystalClear (Rigaku, 2005)'
_computing_cell_refinement     'CrystalClear (Rigaku, 2005)'
_computing_data_reduction     'CrystalClear (Rigaku, 2005)'
_computing_structure_solution     'SHELXS97 (Sheldrick, 2008)'
_computing_structure_refinement     'SHELXL97 (Sheldrick, 2008)'
_computing_molecular_graphics     'SHELXTL (Sheldrick, 2008)'
_computing_publication_material     'PRPKAPPA (Ferguson, 1999)'
loop_
    _atom_site_type_symbol
    _atom_site_label
    _atom_site_fract_x
    _atom_site_fract_y
    _atom_site_fract_z
    _atom_site_U_iso_or_equiv
    _atom_site_adp_type
    _atom_site_calc_flag
    _atom_site_refinement_flags
    _atom_site_occupancy
    _atom_site_disorder_assembly
    _atom_site_disorder_group
    C C10 0.0896(3) 0.6806(2) 0.58350(17) 0.0449(5) Uani d . 1 . .
    H H10A -0.0396 0.6635 0.5538 0.054 Uiso calc R 1 . .
    H H10B 0.1251 0.7648 0.5791 0.054 Uiso calc R 1 . .
    C C13 0.1606(3) 0.6525(2) 0.27781(16) 0.0376(5) Uani d . 1 . .
    H H13A 0.0981 0.7046 0.2406 0.045 Uiso calc R 1 . .
    C C14 0.2775(3) 0.56205(18) 0.23343(15) 0.0298(4) Uani d . 1 . .
    C C11 0.2290(3) 0.5885(2) 0.43338(15) 0.0338(4) Uani d . 1 . .
    C C16 0.3460(3) 0.4968(2) 0.38719(16) 0.0405(5) Uani d . 1 . .
    H H16A 0.4083 0.4440 0.4238 0.049 Uiso calc R 1 . .
    C C12 0.1355(3) 0.6664(2) 0.37864(17) 0.0394(5) Uani d . 1 . .
    H H12A 0.0564 0.7276 0.4089 0.047 Uiso calc R 1 . .
    C C15 0.3701(3) 0.4838(2) 0.28761(16) 0.0383(5) Uani d . 1 . .
    H H15A 0.4487 0.4224 0.2570 0.046 Uiso calc R 1 . .
    N N2 0.2998(2) 0.54499(16) 0.12718(12) 0.0323(4) Uani d . 1 . .
    H H2C 0.2325 0.6016 0.1020 0.049 Uiso calc R 1 . .
    H H2D 0.2583 0.4692 0.0971 0.049 Uiso calc R 1 . .
    H H2E 0.4222 0.5538 0.1177 0.049 Uiso calc R 1 . .
    O O6 0.2170(2) 0.59385(16) 0.53274(11) 0.0454(4) Uani d . 1 . .
    C C7 0.4295(3) 0.1249(2) 0.29676(16) 0.0383(5) Uani d . 1 . .
    H H7A 0.5285 0.1591 0.2695 0.046 Uiso calc R 1 . .
    C C8 0.4180(3) 0.1505(2) 0.39883(16) 0.0402(5) Uani d . 1 . .
    H H8A 0.5088 0.2020 0.4400 0.048 Uiso calc R 1 . .
    C C6 0.2953(3) 0.04922(18) 0.23606(14) 0.0284(4) Uani d . 1 . .
    C C3 0.2702(3) 0.09881(19) 0.43898(15) 0.0329(4) Uani d . 1 . .
    C C5 0.1461(3) -0.0017(2) 0.27536(15) 0.0348(5) Uani d . 1 . .
    H H5A 0.0550 -0.0525 0.2338 0.042 Uiso calc R 1 . .
    C C4 0.1337(3) 0.0235(2) 0.37657(16) 0.0365(5) Uani d . 1 . .
    H H4A 0.0333 -0.0101 0.4033 0.044 Uiso calc R 1 . .
    N N1 0.3073(2) 0.02291(16) 0.12851(12) 0.0316(4) Uani d . 1 . .
    H H1D 0.4093 0.0617 0.1140 0.047 Uiso calc R 1 . .
    H H1E 0.2031 0.0497 0.0991 0.047 Uiso calc R 1 . .
    H H1F 0.3168 -0.0587 0.1070 0.047 Uiso calc R 1 . .
    O O4 0.8618(2) 0.76777(14) 1.06802(12) 0.0419(4) Uani d . 1 . .
    O O3 0.9964(2) 0.84402(14) 0.93687(12) 0.0411(4) Uani d . 1 . .
    O O1 1.2016(2) 0.76811(14) 1.05715(11) 0.0376(3) Uani d . 1 . .
    C C9 0.1020(4) 0.6671(3) 0.69069(18) 0.0547(7) Uani d . 1 . .
    H H9A 0.0183 0.7250 0.7268 0.082 Uiso calc R 1 . .
    H H9B 0.2304 0.6839 0.7192 0.082 Uiso calc R 1 . .
    H H9C 0.0651 0.5839 0.6942 0.082 Uiso calc R 1 . .
    C C2 0.3919(3) 0.1835(2) 0.60656(16) 0.0435(5) Uani d . 1 . .
    H H2A 0.4021 0.2688 0.5976 0.052 Uiso calc R 1 . .
    H H2B 0.5136 0.1442 0.5956 0.052 Uiso calc R 1 . .
    S S1 1.01303(6) 0.75062(4) 0.99930(3) 0.02523(14) Uani d . 1 . .
    O O2 1.0005(2) 0.62454(13) 0.93962(12) 0.0415(4) Uani d . 1 . .
    O O5 0.2452(2) 0.11746(16) 0.53811(11) 0.0425(4) Uani d . 1 . .
    C C1 0.3390(4) 0.1809(3) 0.70955(17) 0.0509(6) Uani d . 1 . .
    H H1A 0.4344 0.2252 0.7572 0.076 Uiso calc R 1 . .
    H H1B 0.3307 0.0962 0.7178 0.076 Uiso calc R 1 . .
    H H1C 0.2181 0.2195 0.7195 0.076 Uiso calc R 1 . .
    O O7W 1.3057(3) 0.4580(2) 0.89486(15) 0.0507(5) Uani d . 1 . .
    O O8W 1.2987(2) 0.98944(19) 0.89593(15) 0.0476(4) Uani d . 1 . .
    O O9W 0.5193(3) 0.7333(2) 0.92324(17) 0.0644(5) Uani d . 1 . .
    H H7D 1.249(5) 0.393(3) 0.893(2) 0.072(10) Uiso d . 1 . .
    H H8D 1.255(4) 1.052(3) 0.899(2) 0.050(9) Uiso d . 1 . .
    H H7C 1.227(5) 0.514(3) 0.900(2) 0.067(10) Uiso d . 1 . .
    H H9E 0.427(6) 0.747(4) 0.968(3) 0.104(14) Uiso d . 1 . .
    H H8C 1.209(5) 0.932(3) 0.899(2) 0.077(10) Uiso d . 1 . .
    H H9D 0.614(7) 0.757(4) 0.985(3) 0.132(17) Uiso d . 1 . .
loop_
    _atom_site_aniso_label
    _atom_site_aniso_U_11
    _atom_site_aniso_U_22
    _atom_site_aniso_U_33
    _atom_site_aniso_U_12
    _atom_site_aniso_U_13
    _atom_site_aniso_U_23
    C10 0.0433(13) 0.0460(13) 0.0452(13) 0.0036(10) 0.0118(10) 0.0049(10)
    C13 0.0376(11) 0.0343(11) 0.0436(12) 0.0107(9) 0.0059(9) 0.0127(9)
    C14 0.0276(9) 0.0277(10) 0.0337(10) -0.0022(7) 0.0035(8) 0.0046(8)
    C11 0.0329(10) 0.0346(11) 0.0332(10) 0.0009(8) 0.0020(8) 0.0052(8)
    C16 0.0423(12) 0.0400(12) 0.0384(11) 0.0140(9) -0.0019(9) 0.0074(9)
    C12 0.0380(11) 0.0363(11) 0.0446(12) 0.0119(9) 0.0102(9) 0.0065(9)
    C15 0.0364(11) 0.0360(11) 0.0406(11) 0.0127(9) 0.0018(9) 0.0033(9)
    N2 0.0330(9) 0.0299(9) 0.0346(9) 0.0019(7) 0.0048(7) 0.0068(7)
    O6 0.0510(10) 0.0508(10) 0.0346(8) 0.0146(8) 0.0059(7) 0.0073(7)
    C7 0.0361(11) 0.0389(12) 0.0402(11) -0.0116(9) 0.0133(9) 0.0047(9)
    C8 0.0392(11) 0.0429(12) 0.0354(11) -0.0152(9) 0.0078(9) -0.0019(9)
    C6 0.0299(9) 0.0252(9) 0.0310(10) 0.0029(7) 0.0069(7) 0.0059(7)
    C3 0.0324(10) 0.0327(10) 0.0335(10) -0.0011(8) 0.0081(8) 0.0045(8)
    C5 0.0317(10) 0.0363(11) 0.0362(11) -0.0081(8) 0.0022(8) 0.0071(8)
    C4 0.0309(10) 0.0431(12) 0.0375(11) -0.0099(9) 0.0080(8) 0.0107(9)
    N1 0.0322(9) 0.0316(9) 0.0319(9) -0.0001(7) 0.0067(7) 0.0068(7)
    O4 0.0408(9) 0.0383(9) 0.0515(9) 0.0061(7) 0.0238(7) 0.0126(7)
    O3 0.0387(8) 0.0403(9) 0.0517(9) 0.0021(6) 0.0062(7) 0.0261(7)
    O1 0.0327(8) 0.0346(8) 0.0450(9) -0.0015(6) -0.0045(6) 0.0098(6)
    C9 0.0543(15) 0.0663(17) 0.0406(13) -0.0081(13) 0.0121(11) 0.0005(12)
    C2 0.0406(12) 0.0485(13) 0.0379(12) -0.0098(10) 0.0048(9) -0.0006(10)
    S1 0.0243(2) 0.0203(2) 0.0323(3) 0.00085(16) 0.00592(18) 0.00655(17)
    O2 0.0384(8) 0.0265(8) 0.0552(10) -0.0019(6) 0.0070(7) -0.0040(7)
    O5 0.0378(8) 0.0560(10) 0.0318(8) -0.0121(7) 0.0067(6) 0.0029(7)
    C1 0.0497(14) 0.0651(17) 0.0361(12) -0.0007(12) 0.0038(10) 0.0052(11)
    O7W 0.0384(9) 0.0393(10) 0.0775(13) 0.0026(8) 0.0194(9) 0.0133(9)
    O8W 0.0383(9) 0.0386(10) 0.0700(12) 0.0061(8) 0.0199(8) 0.0146(9)
    O9W 0.0516(11) 0.0690(14) 0.0738(14) 0.0023(10) 0.0175(11) 0.0121(11)
_geom_special_details
;
All e.s.d.'s (except the e.s.d. in the dihedral angle between two l.s. planes)
are estimated using the full covariance matrix. The cell e.s.d.'s are taken
into account individually in the estimation of e.s.d.'s in distances, angles
and torsion angles; correlations between e.s.d.'s in cell parameters are only
used when they are defined by crystal symmetry. An approximate (isotropic)
treatment of cell e.s.d.'s is used for estimating e.s.d.'s involving l.s.
planes.
;
loop_
    _geom_bond_atom_site_label_1
    _geom_bond_atom_site_label_2
    _geom_bond_site_symmetry_2
    _geom_bond_distance
    _geom_bond_publ_flag
    C10 O6 . 1.430(3) ?
    C10 C9 . 1.510(3) ?
    C10 H10A . 0.9700 ?
    C10 H10B . 0.9700 ?
    C13 C14 . 1.372(3) ?
    C13 C12 . 1.394(3) ?
    C13 H13A . 0.9300 ?
    C14 C15 . 1.378(3) ?
    C14 N2 . 1.461(3) ?
    C11 O6 . 1.369(3) ?
    C11 C12 . 1.383(3) ?
    C11 C16 . 1.389(3) ?
    C16 C15 . 1.376(3) ?
    C16 H16A . 0.9300 ?
    C12 H12A . 0.9300 ?
    C15 H15A . 0.9300 ?
    N2 H2C . 0.8900 ?
    N2 H2D . 0.8900 ?
    N2 H2E . 0.8900 ?
    C7 C6 . 1.371(3) ?
    C7 C8 . 1.389(3) ?
    C7 H7A . 0.9300 ?
    C8 C3 . 1.386(3) ?
    C8 H8A . 0.9300 ?
    C6 C5 . 1.384(3) ?
    C6 N1 . 1.463(2) ?
    C3 O5 . 1.367(2) ?
    C3 C4 . 1.390(3) ?
    C5 C4 . 1.378(3) ?
    C5 H5A . 0.9300 ?
    C4 H4A . 0.9300 ?
    N1 H1D . 0.8900 ?
    N1 H1E . 0.8900 ?
    N1 H1F . 0.8900 ?
    O4 S1 . 1.4693(15) ?
    O3 S1 . 1.4621(15) ?
    O1 S1 . 1.4861(15) ?
    C9 H9A . 0.9600 ?
    C9 H9B . 0.9600 ?
    C9 H9C . 0.9600 ?
    C2 O5 . 1.434(3) ?
    C2 C1 . 1.502(3) ?
    C2 H2A . 0.9700 ?
    C2 H2B . 0.9700 ?
    S1 O2 . 1.4613(15) ?
    C1 H1A . 0.9600 ?
    C1 H1B . 0.9600 ?
    C1 H1C . 0.9600 ?
    O7W H7D . 0.81(4) ?
    O7W H7C . 0.83(4) ?
    O8W H8D . 0.75(3) ?
    O8W H8C . 0.90(4) ?
    O9W H9E . 0.92(4) ?
    O9W H9D . 1.03(5) ?
loop_
    _geom_angle_atom_site_label_1
    _geom_angle_atom_site_label_2
    _geom_angle_atom_site_label_3
    _geom_angle_site_symmetry_1
    _geom_angle_site_symmetry_3
    _geom_angle
    _geom_angle_publ_flag
    O6 C10 C9 . . 107.7(2) ?
    O6 C10 H10A . . 110.2 ?
    C9 C10 H10A . . 110.2 ?
    O6 C10 H10B . . 110.2 ?
    C9 C10 H10B . . 110.2 ?
    H10A C10 H10B . . 108.5 ?
    C14 C13 C12 . . 120.0(2) ?
    C14 C13 H13A . . 120.0 ?
    C12 C13 H13A . . 120.0 ?
    C13 C14 C15 . . 120.56(19) ?
    C13 C14 N2 . . 120.11(18) ?
    C15 C14 N2 . . 119.29(18) ?
    O6 C11 C12 . . 124.93(19) ?
    O6 C11 C16 . . 115.39(19) ?
    C12 C11 C16 . . 119.7(2) ?
    C15 C16 C11 . . 120.4(2) ?
    C15 C16 H16A . . 119.8 ?
    C11 C16 H16A . . 119.8 ?
    C11 C12 C13 . . 119.60(19) ?
    C11 C12 H12A . . 120.2 ?
    C13 C12 H12A . . 120.2 ?
    C16 C15 C14 . . 119.79(19) ?
    C16 C15 H15A . . 120.1 ?
    C14 C15 H15A . . 120.1 ?
    C14 N2 H2C . . 109.5 ?
    C14 N2 H2D . . 109.5 ?
    H2C N2 H2D . . 109.5 ?
    C14 N2 H2E . . 109.5 ?
    H2C N2 H2E . . 109.5 ?
    H2D N2 H2E . . 109.5 ?
    C11 O6 C10 . . 118.27(18) ?
    C6 C7 C8 . . 120.18(19) ?
    C6 C7 H7A . . 119.9 ?
    C8 C7 H7A . . 119.9 ?
    C3 C8 C7 . . 119.60(19) ?
    C3 C8 H8A . . 120.2 ?
    C7 C8 H8A . . 120.2 ?
    C7 C6 C5 . . 120.63(19) ?
    C7 C6 N1 . . 120.03(17) ?
    C5 C6 N1 . . 119.33(18) ?
    O5 C3 C8 . . 124.56(19) ?
    O5 C3 C4 . . 115.74(18) ?
    C8 C3 C4 . . 119.69(19) ?
    C4 C5 C6 . . 119.50(19) ?
    C4 C5 H5A . . 120.2 ?
    C6 C5 H5A . . 120.2 ?
    C5 C4 C3 . . 120.39(19) ?
    C5 C4 H4A . . 119.8 ?
    C3 C4 H4A . . 119.8 ?
    C6 N1 H1D . . 109.5 ?
    C6 N1 H1E . . 109.5 ?
    H1D N1 H1E . . 109.5 ?
    C6 N1 H1F . . 109.5 ?
    H1D N1 H1F . . 109.5 ?
    H1E N1 H1F . . 109.5 ?
    C10 C9 H9A . . 109.5 ?
    C10 C9 H9B . . 109.5 ?
    H9A C9 H9B . . 109.5 ?
    C10 C9 H9C . . 109.5 ?
    H9A C9 H9C . . 109.5 ?
    H9B C9 H9C . . 109.5 ?
    O5 C2 C1 . . 107.52(19) ?
    O5 C2 H2A . . 110.2 ?
    C1 C2 H2A . . 110.2 ?
    O5 C2 H2B . . 110.2 ?
    C1 C2 H2B . . 110.2 ?
    H2A C2 H2B . . 108.5 ?
    O2 S1 O3 . . 111.43(10) ?
    O2 S1 O4 . . 109.70(10) ?
    O3 S1 O4 . . 109.51(9) ?
    O2 S1 O1 . . 108.58(9) ?
    O3 S1 O1 . . 108.27(9) ?
    O4 S1 O1 . . 109.31(10) ?
    C3 O5 C2 . . 118.10(16) ?
    C2 C1 H1A . . 109.5 ?
    C2 C1 H1B . . 109.5 ?
    H1A C1 H1B . . 109.5 ?
    C2 C1 H1C . . 109.5 ?
    H1A C1 H1C . . 109.5 ?
    H1B C1 H1C . . 109.5 ?
    H7D O7W H7C . . 108(3) ?
    H8D O8W H8C . . 111(3) ?
    H9E O9W H9D . . 85(3) ?
loop_
    _geom_torsion_atom_site_label_1
    _geom_torsion_atom_site_label_2
    _geom_torsion_atom_site_label_3
    _geom_torsion_atom_site_label_4
    _geom_torsion_site_symmetry_1
    _geom_torsion_site_symmetry_2
    _geom_torsion_site_symmetry_3
    _geom_torsion_site_symmetry_4
    _geom_torsion
    _geom_torsion_publ_flag
    C12 C13 C14 C15 . . . . 0.4(3) ?
    C12 C13 C14 N2 . . . . 178.24(19) ?
    O6 C11 C16 C15 . . . . -179.3(2) ?
    C12 C11 C16 C15 . . . . 0.4(3) ?
    O6 C11 C12 C13 . . . . 179.3(2) ?
    C16 C11 C12 C13 . . . . -0.4(3) ?
    C14 C13 C12 C11 . . . . 0.0(3) ?
    C11 C16 C15 C14 . . . . -0.1(3) ?
    C13 C14 C15 C16 . . . . -0.3(3) ?
    N2 C14 C15 C16 . . . . -178.2(2) ?
    C12 C11 O6 C10 . . . . 4.3(3) ?
    C16 C11 O6 C10 . . . . -176.0(2) ?
    C9 C10 O6 C11 . . . . 179.48(19) ?
    C6 C7 C8 C3 . . . . 0.2(4) ?
    C8 C7 C6 C5 . . . . 0.5(3) ?
    C8 C7 C6 N1 . . . . 179.7(2) ?
    C7 C8 C3 O5 . . . . 179.9(2) ?
    C7 C8 C3 C4 . . . . -1.0(4) ?
    C7 C6 C5 C4 . . . . -0.4(3) ?
    N1 C6 C5 C4 . . . . -179.62(19) ?
    C6 C5 C4 C3 . . . . -0.4(3) ?
    O5 C3 C4 C5 . . . . -179.7(2) ?
    C8 C3 C4 C5 . . . . 1.1(3) ?
    C8 C3 O5 C2 . . . . -7.2(3) ?
    C4 C3 O5 C2 . . . . 173.6(2) ?
    C1 C2 O5 C3 . . . . -174.8(2) ?
loop_
    _geom_hbond_atom_site_label_D
    _geom_hbond_atom_site_label_H
    _geom_hbond_atom_site_label_A
    _geom_hbond_site_symmetry_A
    _geom_hbond_distance_DH
    _geom_hbond_distance_HA
    _geom_hbond_distance_DA
    _geom_hbond_angle_DHA
    N2 H2C O1 1_454 0.89 2.05 2.870(2) 153.2
    N2 H2C S1 1_454 0.89 2.77 3.649(2) 171.6
    N2 H2D O2 2_666 0.89 2.07 2.788(2) 137.4
    N2 H2E O7W 2_766 0.89 1.94 2.819(3) 168.8
    N1 H1D O8W 2_766 0.89 2.14 2.823(2) 132.8
    N1 H1D O9W 2_666 0.89 2.46 3.166(3) 136.3
    N1 H1E O3 2_666 0.89 1.93 2.785(2) 161.8
    N1 H1F O1 1_444 0.89 2.03 2.849(2) 152.2
    O7W H7D O4 2_767 0.81(4) 2.11(4) 2.893(3) 163(3)
    O8W H8D O4 2_777 0.75(3) 2.12(3) 2.864(3) 172(3)
    O9W H9E O1 1_455 0.92(4) 2.07(4) 2.991(3) 175(4)
    O9W H9E S1 1_455 0.92(4) 2.98(4) 3.791(2) 147(3)
    O7W H7C O2 . 0.83(4) 2.05(4) 2.851(3) 164(3)
    O8W H8C O3 . 0.90(4) 1.94(4) 2.815(3) 164(3)
    O8W H8C S1 . 0.90(4) 3.02(4) 3.852(2) 154(3)
    O9W H9D O4 . 1.03(5) 2.00(5) 2.981(3) 158(4)
    O9W H9D S1 . 1.03(5) 2.81(5) 3.547(2) 129(3)
data_global
_journal_date_recd_electronic     2009-09-07
_journal_date_accepted     2009-09-08
_journal_name_full     'Acta Crystallographica, Section E'
_journal_year     2009
_journal_volume     65
_journal_issue     10
_journal_page_first     o2520
_journal_page_last     o2520
_journal_paper_category     QO
_journal_coeditor_code     JH2104
_publ_contact_author_name     'Xue-qun,Fu'
_publ_contact_author_address
;
Ordered Matter Science Research Center
Southeast University
Nanjing 210096
People's Republic of China
;
_publ_contact_author_email     fuxuequn222@163.com
_publ_contact_author_fax     '86-25-52090626'
_publ_contact_author_phone     '86-25-52090626'
_publ_section_title
;
Bis(4-ethoxyanilinium) sulfate trihydrate
;
loop_
    _publ_author_name
    _publ_author_address
    'Fu, Xue-qun'
;
Ordered Matter Science Research Center
Southeast University
Nanjing 210096
People's Republic of China
;
