# Supplementary material for: Bis(4-ethoxy­anilinium) sulfate trihydrate
Source: Acta Crystallogr Sect E Struct Rep Online. 2009 Sep 26;65(Pt 10):o2520. doi: 10.1107/S1600536809036290 (PMC2970180; doi:10.1107/S1600536809036290)
Supplement: Supplementary file 2 [file e-65-o2520-Isup2.hkl]

# 
# h,k,l, Fc-squared, Fo-squared, sigma(Fo-squared) and status flag 
# 
data_I
_shelx_title ' F in P-1' 
_shelx_refln_list_code          4 
_shelx_F_calc_maximum      158.78 
_exptl_crystal_F_000       456.00 
_reflns_d_resolution_high  0.7700 
 
loop_ 
 _symmetry_equiv_pos_as_xyz 
 'x, y, z' 
 '-x, -y, -z' 
 
_cell_length_a     7.0455 
_cell_length_b    10.9686 
_cell_length_c    13.7873 
_cell_angle_alpha 101.398 
_cell_angle_beta   94.529 
_cell_angle_gamma  90.179 
 
_shelx_F_squared_multiplier     1.000 
 
loop_ 
 _refln_index_h 
 _refln_index_k 
 _refln_index_l 
 _refln_F_squared_calc 
 _refln_F_squared_meas 
 _refln_F_squared_sigma 
 _refln_observed_status 
   2   0   0     1324.83     1428.64     39.24 o 
   3   0   0     1318.02     1284.47     53.82 o 
   4   0   0      732.05      757.34     24.78 o 
   5   0   0       18.27       16.49      1.69 o 
   6   0   0      275.72      246.75      9.50 o 
   7   0   0      497.51      526.83     25.08 o 
   8   0   0       76.87       75.18      5.38 o 
   9   0   0       29.18       31.65      3.49 o 
  -9   1   0        7.15        4.77      1.93 o 
  -8   1   0        3.29        3.43      1.82 o 
  -7   1   0       18.80       24.58      2.81 o 
  -6   1   0      156.76      157.67      5.53 o 
  -5   1   0       62.08       62.72      2.53 o 
  -4   1   0       24.35       12.66      1.27 o 
  -3   1   0       21.11       18.72      1.14 o 
  -2   1   0     3674.00     3400.09     88.85 o 
  -1   1   0      164.06      161.88      6.84 o 
   1   1   0       89.33       84.14      1.27 o 
   2   1   0     4256.85     3712.98     71.67 o 
   3   1   0      131.09      171.05      3.37 o 
   4   1   0       18.92       24.09      2.99 o 
   5   1   0        1.42        2.42      0.92 o 
   6   1   0       73.09       57.72      2.39 o 
   7   1   0      242.08      230.88     11.42 o 
   8   1   0        0.75        2.39      1.79 o 
   9   1   0        0.05        1.28      2.32 o 
  -9   2   0       33.39       28.58      3.55 o 
  -8   2   0       33.51       31.57      3.29 o 
  -7   2   0       40.21       34.98      2.43 o 
  -6   2   0      149.81      162.14      7.03 o 
  -5   2   0      464.43      434.55     15.54 o 
  -4   2   0      151.78      129.49      3.64 o 
  -3   2   0      706.90      691.74     15.36 o 
  -2   2   0     6618.24     5854.77    139.64 o 
  -1   2   0     2141.22     2039.68     43.57 o 
   0   2   0       42.88       35.99      0.40 o 
   1   2   0    21570.85     8539.08    599.87 o 
   2   2   0     9520.05     7667.05    194.43 o 
   3   2   0      947.91     1041.03     21.58 o 
   4   2   0        9.34        9.68      1.29 o 
   5   2   0     1454.26     1416.64     39.41 o 
   6   2   0        6.96       10.97      2.33 o 
   7   2   0       75.83       76.21      5.08 o 
   8   2   0      137.34      141.16      8.43 o 
   9   2   0       38.82       39.35      4.56 o 
  -8   3   0       21.45       17.38      2.97 o 
  -7   3   0      104.46       88.07      6.64 o 
  -6   3   0       68.73       70.97      3.56 o 
  -5   3   0       78.99       96.85      3.60 o 
  -4   3   0       34.69       35.56      1.74 o 
  -3   3   0      593.16      602.28     19.39 o 
  -2   3   0      101.31      107.99      3.27 o 
  -1   3   0     4232.41     3615.92     50.69 o 
   0   3   0        5.67       12.53      1.05 o 
   1   3   0     2494.03     2224.66     56.09 o 
   2   3   0       61.46       66.29      1.71 o 
   3   3   0      677.04      655.56     14.11 o 
   4   3   0      237.13      208.80      5.12 o 
   5   3   0      634.11      642.56     17.25 o 
   6   3   0        0.39        3.05      1.93 o 
   7   3   0        0.04       -1.23      1.99 o 
   8   3   0       24.57       21.56      3.23 o 
  -8   4   0        3.38        2.12      1.71 o 
  -7   4   0       43.42       40.83      3.91 o 
  -6   4   0      361.58      347.95     12.22 o 
  -5   4   0       19.80       23.88      1.61 o 
  -4   4   0       77.52       74.68      3.60 o 
  -3   4   0      411.91      521.17     34.12 o 
  -2   4   0       54.29       72.48      2.08 o 
  -1   4   0       12.71       10.60      1.08 o 
   0   4   0     1468.70     1294.16     21.35 o 
   1   4   0       56.85       93.40      2.41 o 
   2   4   0        2.96        1.85      0.82 o 
   3   4   0     2207.98     2177.87     63.63 o 
   4   4   0       27.29       39.89      1.88 o 
   5   4   0      462.29      430.25     19.48 o 
   6   4   0      555.16      615.77     29.17 o 
   7   4   0       11.01       14.12      2.63 o 
   8   4   0        0.23        1.78      3.73 o 
  -8   5   0       16.43       21.03      3.30 o 
  -7   5   0        2.70        3.53      1.41 o 
  -6   5   0       73.53       73.69      5.00 o 
  -5   5   0      125.39      139.32      6.79 o 
  -4   5   0       50.17       50.07      2.29 o 
  -3   5   0       49.25       54.88      1.90 o 
  -2   5   0        2.92        3.53      0.66 o 
  -1   5   0      391.45      405.00      6.57 o 
   0   5   0      464.86      423.42     10.19 o 
   1   5   0      175.26      212.89     17.57 o 
   2   5   0      579.63      542.64     18.69 o 
   3   5   0       74.64       78.72      3.73 o 
   4   5   0        0.78        3.47      1.37 o 
   5   5   0      569.28      515.72     20.67 o 
   6   5   0      515.42      539.84     25.83 o 
   7   5   0       37.76       35.68      3.66 o 
   8   5   0       19.49       18.36      3.25 o 
  -8   6   0        1.68       -1.62      1.74 o 
  -7   6   0        2.75        3.37      1.55 o 
  -6   6   0       45.98       46.70      2.63 o 
  -5   6   0      381.65      358.83     12.20 o 
  -4   6   0      484.44      502.94     14.75 o 
  -3   6   0       65.01       69.78      2.02 o 
  -2   6   0       14.48       19.34      2.39 o 
  -1   6   0      228.64      254.84      9.38 o 
   0   6   0        2.63        1.10      1.20 o 
   1   6   0       26.57       27.09      4.13 o 
   2   6   0       20.31        8.50      2.30 o 
   3   6   0        4.19        5.58      1.12 o 
   4   6   0     1963.57     2041.49     85.11 o 
   5   6   0       14.13       13.83      1.35 o 
   6   6   0       23.32       23.15      3.27 o 
   7   6   0        0.89        0.87      3.61 o 
   8   6   0       33.06       31.97      4.19 o 
  -7   7   0       99.90      107.72      8.28 o 
  -6   7   0       65.43       74.97      3.92 o 
  -5   7   0       15.28       20.05      3.20 o 
  -4   7   0      239.03      210.26     11.97 o 
  -3   7   0        0.07        1.21      1.93 o 
  -2   7   0      143.11      137.83      5.95 o 
  -1   7   0       15.93       19.95      4.16 o 
   0   7   0      112.09      112.68      4.79 o 
   1   7   0      212.28      209.07      5.46 o 
   2   7   0       57.58       56.40     11.00 o 
   3   7   0        8.82       10.42      2.13 o 
   4   7   0       28.44       22.00      1.90 o 
   5   7   0        3.80        4.96      2.46 o 
   6   7   0      246.10      228.44     12.64 o 
   7   7   0        1.15        7.50      3.73 o 
  -7   8   0       83.40       66.58      5.86 o 
  -6   8   0       52.86       49.03      4.79 o 
  -5   8   0      128.29      150.11     22.69 o 
  -4   8   0       88.45       94.88      5.58 o 
  -3   8   0      264.02      285.09     12.83 o 
  -2   8   0      410.75      383.92     18.83 o 
  -1   8   0      234.25      227.28     18.90 o 
   0   8   0      682.77      817.90     71.79 o 
   1   8   0      235.63      198.36      5.68 o 
   2   8   0      169.47      169.95      9.85 o 
   3   8   0       15.20       21.23      4.77 o 
   4   8   0      187.50      185.85      7.18 o 
   5   8   0      368.44      345.29     16.30 o 
   6   8   0      186.06      181.78     10.37 o 
   7   8   0       24.21       30.35      3.86 o 
  -7   9   0        4.32        2.67      2.42 o 
  -6   9   0       33.59       35.31      4.13 o 
  -5   9   0      127.54      143.66      9.21 o 
  -4   9   0       49.77       54.50      4.41 o 
  -3   9   0      125.28      110.94      6.46 o 
  -2   9   0      307.14      295.09     14.32 o 
  -1   9   0      192.51      190.69      9.35 o 
   0   9   0      165.17      154.55     10.13 o 
   1   9   0        4.57        8.51      5.53 o 
   2   9   0      198.53      173.08     15.16 o 
   3   9   0       85.10      100.14      5.86 o 
   4   9   0        0.21        0.71      1.28 o 
   5   9   0       62.92       66.09      5.05 o 
   6   9   0       11.17       17.09      3.36 o 
  -6  10   0      147.35      135.44      9.86 o 
  -5  10   0       13.63       16.78      3.24 o 
  -4  10   0       93.92       83.89      6.33 o 
  -3  10   0       72.82       79.63      6.03 o 
  -2  10   0      156.77      173.25     17.28 o 
  -1  10   0      366.54      394.93     38.91 o 
   0  10   0      218.84      222.64     18.34 o 
   1  10   0       28.59       37.45      4.16 o 
   2  10   0      191.68      189.09     32.38 o 
   3  10   0      115.87      109.57      4.81 o 
   4  10   0       59.57       59.10      3.63 o 
   5  10   0       24.77       29.62      3.47 o 
   6  10   0        9.47       19.52      4.97 o 
  -5  11   0       19.24       23.59      4.91 o 
  -4  11   0       31.64       34.65      3.91 o 
  -3  11   0       58.85       52.65      4.72 o 
  -2  11   0       12.58       13.33      2.69 o 
  -1  11   0       43.36       51.63      5.16 o 
   0  11   0        4.77        5.30      2.06 o 
   1  11   0      164.04      179.10     10.50 o 
   2  11   0        6.23       12.94      2.53 o 
   3  11   0       37.27       37.38      4.00 o 
   4  11   0        2.16       -1.24      3.48 o 
   5  11   0       36.66       44.38      7.71 o 
  -4  12   0        0.17       -2.90      2.90 o 
  -3  12   0        0.21       -0.63      2.24 o 
  -2  12   0       67.00       68.28      6.66 o 
  -1  12   0      128.50      132.58      9.36 o 
   0  12   0      129.36      139.70      8.79 o 
   1  12   0       88.58       89.53     12.93 o 
   2  12   0       21.73       17.41      3.05 o 
   3  12   0        7.94        7.23      2.48 o 
   4  12   0        4.64        7.46      4.72 o 
  -3  13   0        0.13        1.26      4.04 o 
  -2  13   0        6.43       17.34      4.00 o 
  -1  13   0       21.50       26.39      4.30 o 
   0  13   0        4.37       10.51      3.05 o 
   1  13   0       21.19       22.04      3.45 o 
   2  13   0       39.85       48.79      4.74 o 
   3  13   0       15.60       27.60      7.21 o 
   0 -14   1       44.52       42.47      5.66 o 
   1 -14   1       36.16       36.43      4.79 o 
  -3 -13   1       37.16       35.43      6.71 o 
  -2 -13   1       27.26       25.88      3.79 o 
  -1 -13   1        0.17        2.49      5.59 o 
   0 -13   1      166.48      151.86     11.69 o 
   1 -13   1       47.53       51.66      5.65 o 
   2 -13   1       24.81       23.69      4.51 o 
   3 -13   1        8.90       13.83      6.78 o 
  -4 -12   1       41.02       33.32      6.22 o 
  -3 -12   1        0.99        2.52      1.88 o 
  -2 -12   1      216.05      203.14     11.76 o 
  -1 -12   1      140.70      137.85     14.05 o 
   0 -12   1        4.19        4.48      2.42 o 
   1 -12   1       21.93       30.50      4.26 o 
   2 -12   1       31.77       26.77      4.07 o 
   3 -12   1        5.98        0.32      2.73 o 
   4 -12   1       85.58       89.73      6.87 o 
  -5 -11   1       52.55       50.84      8.33 o 
  -4 -11   1        1.29        8.33      3.73 o 
  -3 -11   1        2.63        5.35      1.94 o 
  -2 -11   1       23.36       27.47      3.46 o 
  -1 -11   1        4.82        3.61      2.32 o 
   0 -11   1      204.27      198.20     11.35 o 
   1 -11   1        6.10        7.66      3.54 o 
   2 -11   1      213.33      208.38     11.34 o 
   3 -11   1       25.77       26.78      3.85 o 
   4 -11   1       16.96       17.48      2.88 o 
   5 -11   1        0.07       -1.45      2.60 o 
  -6 -10   1       33.79       41.64      4.26 o 
  -5 -10   1       92.40       98.67     15.54 o 
  -4 -10   1      394.43      370.19     14.57 o 
  -3 -10   1      104.85      106.06      6.62 o 
  -2 -10   1        5.42        6.11      2.11 o 
  -1 -10   1      453.60      459.40     22.50 o 
   0 -10   1      580.92      601.63     29.10 o 
   1 -10   1       80.79       89.20     12.49 o 
   2 -10   1       15.81       23.26      2.92 o 
   3 -10   1       72.39       71.12      5.84 o 
   4 -10   1      139.93      145.36      8.93 o 
   5 -10   1      159.87      159.64     10.35 o 
   6 -10   1      137.31      135.78      9.87 o 
  -6  -9   1       16.88       16.20      2.76 o 
  -5  -9   1       26.50       21.19      3.25 o 
  -4  -9   1      152.57      155.67      6.38 o 
  -3  -9   1       45.87       47.46      2.95 o 
  -2  -9   1        0.14        3.31      2.01 o 
  -1  -9   1       34.83       32.42      3.03 o 
   0  -9   1      104.06       99.72      6.03 o 
   1  -9   1      417.58      404.08     17.44 o 
   2  -9   1      396.40      380.65     18.69 o 
   3  -9   1       77.06       76.21      5.16 o 
   4  -9   1        3.25        2.50      3.48 o 
   5  -9   1       26.78       24.99      5.47 o 
   6  -9   1       17.93       22.90      4.60 o 
   7  -9   1       16.95       10.96      2.71 o 
  -7  -8   1       86.53       88.26     15.04 o 
  -6  -8   1      141.74      131.08     11.31 o 
  -5  -8   1       17.35       10.01      2.44 o 
  -4  -8   1       30.84       32.03      3.33 o 
  -3  -8   1     1170.04     1178.65     43.53 o 
  -2  -8   1      263.65      252.65     10.33 o 
  -1  -8   1      292.76      295.08      8.94 o 
   0  -8   1     1509.92     1459.08     43.27 o 
   1  -8   1      716.40      646.03     25.57 o 
   2  -8   1      149.18      167.20      8.06 o 
   3  -8   1      257.32      227.14     18.51 o 
   4  -8   1      197.78      178.27     11.07 o 
   5  -8   1      331.18      320.43     15.98 o 
   6  -8   1      225.75      232.96     12.93 o 
   7  -8   1      180.66      177.26     11.02 o 
  -7  -7   1       46.16       51.18      4.79 o 
  -6  -7   1       19.08       16.11      2.84 o 
  -5  -7   1      261.24      282.25     14.48 o 
  -4  -7   1      191.32      207.47     11.28 o 
  -3  -7   1      321.47      300.99      8.92 o 
  -2  -7   1        4.47        4.43      2.54 o 
  -1  -7   1       32.35       37.95      2.62 o 
   0  -7   1       12.19       12.93      3.20 o 
   1  -7   1        2.51        1.83      1.93 o 
   2  -7   1        2.89        5.51      0.71 o 
   3  -7   1       51.01       55.84      3.02 o 
   4  -7   1       79.11       68.48      2.88 o 
   5  -7   1       68.18       66.87      3.20 o 
   6  -7   1       70.88       77.03      4.15 o 
   7  -7   1       26.31       28.07      2.87 o 
  -8  -6   1       19.95       27.56      4.32 o 
  -7  -6   1        8.09       12.31      2.81 o 
  -6  -6   1       22.87       23.28      3.85 o 
  -5  -6   1     1149.85     1092.55     51.35 o 
  -4  -6   1       87.03       81.19      3.16 o 
  -3  -6   1      761.33      762.04     21.06 o 
  -2  -6   1      936.23      919.64     37.25 o 
  -1  -6   1      270.52      273.54     10.54 o 
   0  -6   1      501.51      431.98     31.23 o 
   1  -6   1        6.51       16.18      1.64 o 
   2  -6   1     2702.14     2594.21     67.96 o 
   3  -6   1        0.05        1.16      1.18 o 
   4  -6   1      479.80      513.11     30.92 o 
   5  -6   1       20.14       20.32      1.98 o 
   6  -6   1      122.84      116.75      5.16 o 
   7  -6   1       11.23       13.60      1.79 o 
   8  -6   1       64.45       55.52      4.74 o 
  -8  -5   1       25.13       28.07      3.86 o 
  -7  -5   1       37.61       30.84      3.79 o 
  -6  -5   1       83.34       82.19      5.98 o 
  -5  -5   1       20.75       24.77      3.07 o 
  -4  -5   1       15.15       14.05      1.17 o 
  -3  -5   1       25.46       24.54      1.37 o 
  -2  -5   1      577.25      677.36     21.71 o 
  -1  -5   1        2.18        6.62      5.28 o 
   0  -5   1      288.95      332.95     31.39 o 
   1  -5   1      155.75      165.37     14.07 o 
   2  -5   1     1829.49     1725.65     40.11 o 
   3  -5   1      115.80      140.12      4.04 o 
   4  -5   1      105.53      116.32      4.88 o 
   5  -5   1      113.84      122.47      4.56 o 
   6  -5   1       17.16       19.95      1.91 o 
   7  -5   1        0.94        0.47      2.10 o 
   8  -5   1        8.32        7.35      2.80 o 
  -8  -4   1       10.82        6.43      2.98 o 
  -7  -4   1       80.07       80.05      6.21 o 
  -6  -4   1        0.22       -2.36      2.36 o 
  -5  -4   1      259.80      238.68     10.71 o 
  -4  -4   1      943.29      823.67     19.92 o 
  -3  -4   1       67.24       66.86      2.28 o 
  -2  -4   1     1678.63     1734.26     43.33 o 
  -1  -4   1        7.54       12.92      2.11 o 
   0  -4   1    13942.38    10877.28    325.07 o 
   1  -4   1      661.49      765.09     19.88 o 
   2  -4   1     2930.58     2852.05    102.34 o 
   3  -4   1      711.08      704.87     20.95 o 
   4  -4   1      346.32      381.39     17.17 o 
   5  -4   1      106.30      107.60      4.93 o 
   6  -4   1       13.63       19.10      2.09 o 
   7  -4   1       90.10       94.64      5.72 o 
   8  -4   1        4.34        5.95      1.93 o 
  -8  -3   1        0.83        1.93      1.93 o 
  -7  -3   1       10.52       10.51      2.54 o 
  -6  -3   1      567.63      616.64     50.78 o 
  -5  -3   1       26.46       30.39      2.74 o 
  -4  -3   1       15.89       16.16      2.23 o 
  -3  -3   1      413.17      447.64     17.55 o 
  -2  -3   1      277.79      300.59      5.47 o 
  -1  -3   1     1429.24     1516.51     85.90 o 
   0  -3   1      331.34      371.82     31.03 o 
   1  -3   1     3047.90     2726.66     51.02 o 
   2  -3   1      231.33      239.28      5.89 o 
   3  -3   1       65.98       92.26      4.81 o 
   4  -3   1        0.38        6.35      1.99 o 
   5  -3   1      561.72      555.84     18.15 o 
   6  -3   1      405.73      411.79     13.66 o 
   7  -3   1        8.49        7.63      1.59 o 
   8  -3   1       22.29       23.49      2.78 o 
  -9  -2   1       31.46       30.54      4.21 o 
  -8  -2   1      179.74      197.08     11.89 o 
  -7  -2   1        1.16        1.87      3.61 o 
  -6  -2   1      288.06      300.63     13.57 o 
  -5  -2   1      777.66      753.84     45.53 o 
  -4  -2   1      119.42      135.54      9.71 o 
  -3  -2   1      176.86      240.23      4.25 o 
  -2  -2   1     3135.98     2895.79     52.70 o 
  -1  -2   1     2904.20     2443.93     62.58 o 
   0  -2   1       68.78       92.89      4.02 o 
   1  -2   1    25211.04    13592.21    373.97 o 
   2  -2   1     2408.41     2277.94     48.10 o 
   3  -2   1      189.46      246.35      5.49 o 
   4  -2   1      192.87      150.04      6.95 o 
   5  -2   1      869.99      816.92     33.56 o 
   6  -2   1      115.68      118.76      4.29 o 
   7  -2   1      264.02      268.47     11.99 o 
   8  -2   1      190.51      179.94      9.22 o 
   9  -2   1      103.39      109.52     10.69 o 
  -9  -1   1        8.91        7.98      3.02 o 
  -8  -1   1       35.05       40.02      4.21 o 
  -7  -1   1        1.60        1.30      1.61 o 
  -6  -1   1       25.61       22.22      2.53 o 
  -5  -1   1      204.50      190.04     18.00 o 
  -4  -1   1       10.66       13.18      1.44 o 
  -3  -1   1        5.32        2.85      1.14 o 
  -2  -1   1      400.41      395.67      3.86 o 
  -1  -1   1       63.51       59.92      2.60 o 
   1  -1   1       92.72       86.04      2.45 o 
   2  -1   1     1221.15     1330.37     25.12 o 
   3  -1   1        8.59       13.20      2.82 o 
   4  -1   1       40.52       42.91      3.69 o 
   5  -1   1      108.64      108.58      7.46 o 
   6  -1   1       47.57       44.97      3.02 o 
   7  -1   1      114.04      107.08      5.02 o 
   8  -1   1       95.44       81.59      5.22 o 
   9  -1   1       22.30       11.19      4.10 o 
  -9   0   1       31.16       30.23      3.79 o 
  -8   0   1       51.34       50.79      5.90 o 
  -7   0   1      363.88      368.19     17.09 o 
  -6   0   1      607.96      529.13     19.29 o 
  -5   0   1        8.61       11.91      2.22 o 
  -4   0   1      685.99      698.87     15.97 o 
  -3   0   1     2155.51     1992.13     65.41 o 
  -2   0   1     1002.93     1080.17     50.17 o 
  -1   0   1     7062.40     4369.09     70.35 o 
   1   0   1      138.26       88.59      3.12 o 
   2   0   1     2090.39     2176.33    102.87 o 
   3   0   1     1760.61     1744.45     50.74 o 
   4   0   1     1958.16     1993.07     69.14 o 
   5   0   1       52.20       53.09      8.50 o 
   6   0   1     1356.84     1326.83     43.29 o 
   7   0   1      152.23      152.25     10.63 o 
   8   0   1       38.44       28.02      3.67 o 
   9   0   1        7.85       11.19      3.61 o 
  -9   1   1       10.84       10.35      3.11 o 
  -8   1   1       36.60       33.17      7.33 o 
  -7   1   1       85.88       83.09      5.47 o 
  -6   1   1      138.12      136.69      4.85 o 
  -5   1   1       25.75       25.13      1.49 o 
  -4   1   1      326.00      305.40      7.21 o 
  -3   1   1      118.31      104.83      3.64 o 
  -2   1   1       58.60       50.42      3.48 o 
  -1   1   1        7.05        7.44      0.33 o 
   1   1   1      393.63      399.58     19.94 o 
   2   1   1     8659.62     7513.21    244.40 o 
   3   1   1      582.00      569.25     49.86 o 
   4   1   1      132.01       95.15      2.77 o 
   5   1   1      142.23      126.96      5.34 o 
   6   1   1      639.06      636.61     19.83 o 
   7   1   1       35.04       34.84      3.19 o 
   8   1   1        9.33       10.40      2.41 o 
   9   1   1       14.62       10.32      3.61 o 
  -9   2   1        7.62       17.62      2.81 o 
  -8   2   1       30.14       26.52      3.30 o 
  -7   2   1       78.16       75.85      5.18 o 
  -6   2   1      364.88      343.11     10.69 o 
  -5   2   1     1639.45     1560.50     60.06 o 
  -4   2   1        7.92        4.27      0.75 o 
  -3   2   1     1483.79     1297.57     34.98 o 
  -2   2   1     1341.07     1135.13     21.82 o 
  -1   2   1     1692.33     1795.78     23.32 o 
   0   2   1     3345.56     3009.94     35.01 o 
   1   2   1      233.30      190.99      7.46 o 
   2   2   1       22.40        9.83      0.82 o 
   3   2   1        5.60        6.76      0.66 o 
   4   2   1     1440.66     1581.31     42.88 o 
   5   2   1       21.02       22.81      2.33 o 
   6   2   1       42.46       44.35      2.35 o 
   7   2   1      247.23      246.67     12.56 o 
   8   2   1      122.08      125.50      8.70 o 
  -8   3   1        7.06       10.66      2.37 o 
  -7   3   1       56.97       63.44      4.38 o 
  -6   3   1       77.00       68.61      3.20 o 
  -5   3   1      101.36      110.84      6.96 o 
  -4   3   1       67.94       62.56      3.30 o 
  -3   3   1       10.85       16.70      1.15 o 
  -2   3   1      168.03      183.41      5.17 o 
  -1   3   1     1180.21     1174.28     20.21 o 
   0   3   1       87.37      109.43      2.24 o 
   1   3   1     3792.91     3492.27     96.56 o 
   2   3   1     1037.65     1076.59     25.07 o 
   3   3   1      744.44      824.12     19.15 o 
   4   3   1      292.14      330.59      8.34 o 
   5   3   1       11.84        9.59      1.14 o 
   6   3   1      213.26      221.49     10.84 o 
   7   3   1      179.01      188.27     10.15 o 
   8   3   1       10.76       19.53      2.86 o 
  -8   4   1        2.14        1.91      1.62 o 
  -7   4   1       19.74       16.24      1.91 o 
  -6   4   1       40.66       36.13      2.34 o 
  -5   4   1       55.97       65.40      3.19 o 
  -4   4   1      489.95      492.02     16.47 o 
  -3   4   1        7.59       16.18      1.07 o 
  -2   4   1       45.07       74.52      2.59 o 
  -1   4   1      209.99      167.75      4.83 o 
   0   4   1     1343.22     1339.72     32.49 o 
   1   4   1        3.54        3.99      0.66 o 
   2   4   1       21.70       21.59      1.19 o 
   3   4   1      988.34     1128.49     34.11 o 
   4   4   1      118.97      114.47      3.65 o 
   5   4   1      590.15      648.64     19.67 o 
   6   4   1        0.05        4.23      4.54 o 
   7   4   1        6.45       10.13      2.33 o 
   8   4   1       23.91       23.30      3.90 o 
  -8   5   1       14.75       17.87      2.94 o 
  -7   5   1        3.65        3.46      2.34 o 
  -6   5   1      137.36      143.80      6.27 o 
  -5   5   1        6.68       14.26      2.37 o 
  -4   5   1        1.68        3.53      2.09 o 
  -3   5   1      137.82      188.23      4.59 o 
  -2   5   1       46.08       48.89      1.11 o 
  -1   5   1      277.17      257.93     11.06 o 
   0   5   1      881.75      906.68     14.97 o 
   1   5   1      287.89      328.78      7.65 o 
   2   5   1       22.78       16.30      1.24 o 
   3   5   1      671.47      738.28     20.17 o 
   4   5   1      262.42      246.50      7.29 o 
   5   5   1        3.08        6.47      1.24 o 
   6   5   1       15.15       21.80      3.67 o 
   7   5   1      132.28      146.32      8.66 o 
   8   5   1        0.67        0.20      2.15 o 
  -8   6   1        0.08        0.25      2.24 o 
  -7   6   1      134.31      142.17      6.30 o 
  -6   6   1      162.46      163.57      8.54 o 
  -5   6   1       21.68       23.15      2.50 o 
  -4   6   1       88.61       95.81      3.58 o 
  -3   6   1       86.00       99.92      2.61 o 
  -2   6   1       41.46       36.46      0.82 o 
  -1   6   1       25.76       26.11      2.05 o 
   0   6   1      884.26      798.97     14.17 o 
   1   6   1      605.85      713.91     17.25 o 
   2   6   1      272.13      244.23     13.92 o 
   3   6   1      164.34      186.02      5.71 o 
   4   6   1       36.89       37.07      2.29 o 
   5   6   1       49.10       47.97      2.53 o 
   6   6   1       84.97       84.64      5.71 o 
   7   6   1       63.14       59.39      5.84 o 
   8   6   1       53.50       60.53      6.42 o 
  -7   7   1       34.99       56.61      5.01 o 
  -6   7   1       15.71       20.92      3.41 o 
  -5   7   1        5.18        7.67      1.30 o 
  -4   7   1       48.66       44.56      4.06 o 
  -3   7   1      239.69      246.09     10.35 o 
  -2   7   1      122.52      119.62     14.86 o 
  -1   7   1      109.70      141.58      6.21 o 
   0   7   1       12.57       12.45      1.84 o 
   1   7   1      368.47      375.22     11.36 o 
   2   7   1        6.74        4.72      2.20 o 
   3   7   1      123.54      118.82      4.51 o 
   4   7   1       11.12       15.83      2.15 o 
   5   7   1      299.26      285.35     10.33 o 
   6   7   1       39.02       38.56      4.35 o 
   7   7   1        0.06        0.59      1.80 o 
  -7   8   1        0.27        0.00      2.00 o 
  -6   8   1      196.20      197.43     12.28 o 
  -5   8   1      273.48      280.00     14.16 o 
  -4   8   1        9.58        8.35      2.06 o 
  -3   8   1       59.32       70.39      4.51 o 
  -2   8   1      389.43      340.84     21.26 o 
  -1   8   1      758.38      795.45     33.78 o 
   0   8   1       29.60       36.44      3.10 o 
   1   8   1      113.17      105.42      4.01 o 
   2   8   1      736.09      810.19     25.47 o 
   3   8   1      133.14      118.09      7.15 o 
   4   8   1      195.47      202.11      7.64 o 
   5   8   1      111.70      106.00      4.65 o 
   6   8   1        1.45        4.10      2.18 o 
   7   8   1        4.13        3.09      2.30 o 
  -7   9   1       15.30       11.55      2.80 o 
  -6   9   1       48.82       52.88      5.10 o 
  -5   9   1       62.82       68.36      5.20 o 
  -4   9   1       76.45       70.50      5.12 o 
  -3   9   1       44.67       38.64      3.61 o 
  -2   9   1      173.10      169.94      9.02 o 
  -1   9   1       32.51       29.20      2.81 o 
   0   9   1       40.38       45.13      8.02 o 
   1   9   1        0.26        1.03      1.70 o 
   2   9   1       83.42       78.50      7.22 o 
   3   9   1        3.71        1.30      1.98 o 
   4   9   1        1.12        4.36      2.49 o 
   5   9   1       23.64       26.08      2.90 o 
   6   9   1       62.36       55.70     10.38 o 
  -6  10   1        5.87        8.09      3.92 o 
  -5  10   1       72.13       79.86      6.60 o 
  -4  10   1      110.60      112.93      9.20 o 
  -3  10   1       56.05       56.83      4.86 o 
  -2  10   1        0.13        1.55      2.02 o 
  -1  10   1      118.77      108.71      6.39 o 
   0  10   1      573.96      559.22     40.59 o 
   1  10   1       28.80       41.60      8.64 o 
   2  10   1       47.14       48.65      4.18 o 
   3  10   1      326.88      339.05     17.01 o 
   4  10   1       84.47       91.81      8.07 o 
   5  10   1        2.75        1.37      2.61 o 
   6  10   1       33.26       23.74      5.59 o 
  -5  11   1        6.66       12.99      4.10 o 
  -4  11   1       28.45       22.10      4.97 o 
  -3  11   1       25.51       31.32      3.85 o 
  -2  11   1       81.90       69.61      5.17 o 
  -1  11   1       38.58       41.82      4.48 o 
   0  11   1        1.51        4.04      2.46 o 
   1  11   1       12.92       10.75      2.50 o 
   2  11   1        4.84       13.64      3.11 o 
   3  11   1        1.22       -0.42      3.36 o 
   4  11   1        1.46       -0.50      3.36 o 
   5  11   1        5.74        2.11      2.86 o 
  -4  12   1        1.00        0.32      2.33 o 
  -3  12   1       73.06       75.41      6.80 o 
  -2  12   1       96.26       78.73      6.07 o 
  -1  12   1        4.40       12.11      4.16 o 
   0  12   1       22.85       24.33      8.76 o 
   1  12   1       67.03       71.82      5.75 o 
   2  12   1       55.36       63.23      7.65 o 
   3  12   1       34.10       36.70      4.48 o 
   4  12   1       73.38       85.78     11.93 o 
  -3  13   1        0.80        0.85      2.80 o 
  -2  13   1        1.30        3.30      2.54 o 
  -1  13   1        1.34        8.46      4.16 o 
   0  13   1       44.60       51.18      9.32 o 
   1  13   1       27.74       29.64      5.72 o 
   2  13   1        1.17        2.94      2.19 o 
  -1 -14   2      153.27      166.45     13.49 o 
   0 -14   2      130.22      131.96     10.19 o 
   1 -14   2        3.18        0.34      4.04 o 
  -3 -13   2       13.88       13.67      4.60 o 
  -2 -13   2        4.44        5.58      2.66 o 
  -1 -13   2        1.60        1.16      2.92 o 
   0 -13   2       66.45       67.01      6.06 o 
   1 -13   2       11.25       14.66      3.22 o 
   2 -13   2       18.52       17.67      3.87 o 
   3 -13   2        6.44        9.32      6.46 o 
  -4 -12   2       20.40       18.27      4.72 o 
  -3 -12   2      206.41      208.75     12.77 o 
  -2 -12   2       29.39       29.65      3.88 o 
  -1 -12   2       74.46       97.36     15.54 o 
   0 -12   2      272.87      279.03     17.10 o 
   1 -12   2      234.63      230.24     14.65 o 
   2 -12   2       12.51       17.97      3.25 o 
   3 -12   2        4.45        6.85      3.79 o 
   4 -12   2       42.14       38.55      4.45 o 
  -5 -11   2       48.32       54.82      7.58 o 
  -4 -11   2        3.54       11.81      4.72 o 
  -3 -11   2      227.54      215.28     12.21 o 
  -2 -11   2       18.83       21.70      3.13 o 
  -1 -11   2       31.09       30.45      8.70 o 
   0 -11   2       12.88       16.65      3.03 o 
   1 -11   2       74.88       72.52      5.27 o 
   2 -11   2       53.30       55.52      5.05 o 
   3 -11   2       23.99       20.14      3.31 o 
   4 -11   2       72.73       70.29      5.81 o 
   5 -11   2        5.75        8.90      6.90 o 
  -6 -10   2       39.78       37.38      4.72 o 
  -5 -10   2      169.32      142.00      9.09 o 
  -4 -10   2       66.28       58.24      4.44 o 
  -3 -10   2       11.79       15.44      2.89 o 
  -2 -10   2      714.43      724.87     25.62 o 
  -1 -10   2      488.81      509.49     23.85 o 
   0 -10   2      122.07      107.88      6.78 o 
   1 -10   2      164.42      189.74     17.53 o 
   2 -10   2     1053.69     1039.31     51.27 o 
   3 -10   2       63.62       66.11      5.13 o 
   4 -10   2       14.76       17.23      4.79 o 
   5 -10   2      267.21      278.06     15.82 o 
   6 -10   2       75.33       72.86      6.03 o 
  -7  -9   2        2.57        3.62      2.45 o 
  -6  -9   2       56.62       54.40      5.10 o 
  -5  -9   2        1.34        0.50      1.84 o 
  -4  -9   2      183.36      180.02      6.80 o 
  -3  -9   2       57.17       56.87      2.95 o 
  -2  -9   2      118.85      106.53      5.79 o 
  -1  -9   2        3.80        8.92      3.85 o 
   0  -9   2        7.83        9.91      1.34 o 
   1  -9   2       28.76       32.65      5.66 o 
   2  -9   2        8.02       10.27      2.23 o 
   3  -9   2       15.57       18.01      2.71 o 
   4  -9   2        4.99       12.39      2.43 o 
   5  -9   2      119.91      107.86      7.13 o 
   6  -9   2       62.19       58.13      5.46 o 
   7  -9   2        8.93       13.55      6.46 o 
  -7  -8   2       39.40       43.83      5.40 o 
  -6  -8   2       98.57       93.81      6.50 o 
  -5  -8   2        9.37       11.02      2.28 o 
  -4  -8   2      702.79      645.31     27.90 o 
  -3  -8   2      186.39      198.77     13.07 o 
  -2  -8   2       59.75       45.49      7.86 o 
  -1  -8   2      253.88      259.56     13.92 o 
   0  -8   2     2233.79     2261.96     68.32 o 
   1  -8   2      145.35      122.31     11.72 o 
   2  -8   2       98.13       86.81      2.94 o 
   3  -8   2     1773.77     1696.00     52.90 o 
   4  -8   2      890.46      876.25     28.34 o 
   5  -8   2       13.21       18.95      6.84 o 
   6  -8   2      149.42      136.01      6.41 o 
   7  -8   2       55.70       45.51      5.02 o 
  -7  -7   2       41.33       44.39      7.40 o 
  -6  -7   2       49.89       49.22      4.91 o 
  -5  -7   2        5.92        7.01      2.42 o 
  -4  -7   2       56.31       48.38      2.32 o 
  -3  -7   2       27.99       18.17      1.59 o 
  -2  -7   2      154.43      145.70      4.55 o 
  -1  -7   2       18.45       22.35      2.57 o 
   0  -7   2        1.96       -0.70      1.22 o 
   1  -7   2        4.05        8.79      0.86 o 
   2  -7   2        0.01        0.60      0.64 o 
   3  -7   2        0.15       -0.50      1.35 o 
   4  -7   2       72.81       69.19      2.96 o 
   5  -7   2      254.22      256.04      8.88 o 
   6  -7   2       94.93       90.03      9.53 o 
   7  -7   2        9.70       12.52      2.04 o 
  -8  -6   2      157.03      160.42     21.26 o 
  -7  -6   2        0.69        0.75      2.24 o 
  -6  -6   2       86.05       80.47      7.77 o 
  -5  -6   2       42.46       46.62      3.91 o 
  -4  -6   2       28.33       23.00      1.58 o 
  -3  -6   2      109.51      123.94      4.95 o 
  -2  -6   2       57.77       56.70      3.43 o 
  -1  -6   2      470.82      462.06     31.95 o 
   0  -6   2      422.38      413.22     10.31 o 
   1  -6   2     1225.19     1320.24     32.98 o 
   2  -6   2       28.23       23.78      1.22 o 
   3  -6   2     1913.29     1795.50     71.04 o 
   4  -6   2      237.01      228.63      7.00 o 
   5  -6   2      917.89     1009.00     35.32 o 
   6  -6   2       64.48       82.03      4.21 o 
   7  -6   2       20.59       21.01      2.75 o 
   8  -6   2       88.45       85.78      8.08 o 
  -8  -5   2        0.93        0.17      1.89 o 
  -7  -5   2        0.10        4.97      2.86 o 
  -6  -5   2       45.16       39.82      3.77 o 
  -5  -5   2      128.44      114.53      6.51 o 
  -4  -5   2        0.07       -0.55      0.55 o 
  -3  -5   2      103.23       83.73      2.40 o 
  -2  -5   2       53.54       48.51      1.93 o 
  -1  -5   2        7.04        4.74      0.82 o 
   0  -5   2      282.14      324.25     12.14 o 
   1  -5   2      972.68     1112.29     32.16 o 
   2  -5   2      584.02      638.94     14.47 o 
   3  -5   2       10.49        7.80      0.99 o 
   4  -5   2       10.29        6.12      1.02 o 
   5  -5   2       68.84       60.95      4.30 o 
   6  -5   2      447.71      466.17     16.91 o 
   7  -5   2      199.43      197.92      8.67 o 
   8  -5   2       34.37       32.38      3.58 o 
  -8  -4   2        1.82        3.77      2.19 o 
  -7  -4   2      153.66      162.77     16.47 o 
  -6  -4   2       99.68      102.71      9.26 o 
  -5  -4   2       45.64       47.36      3.41 o 
  -4  -4   2        1.66        1.45      0.51 o 
  -3  -4   2        0.32        1.97      0.76 o 
  -2  -4   2      141.10      162.06      3.44 o 
  -1  -4   2     1100.04     1120.19     54.99 o 
   0  -4   2     1030.04      991.11     23.68 o 
   1  -4   2       42.72       34.04      1.17 o 
   2  -4   2      359.55      299.79      6.28 o 
   3  -4   2        4.73        7.68      0.84 o 
   4  -4   2        4.47        6.87      0.93 o 
   5  -4   2      160.48      180.24      6.05 o 
   6  -4   2      544.62      541.47     18.52 o 
   7  -4   2       86.68       84.62      4.14 o 
   8  -4   2       83.40       73.48      5.05 o 
  -8  -3   2       85.12       82.33     11.69 o 
  -7  -3   2       85.96       80.51      5.45 o 
  -6  -3   2       23.71       32.81     12.87 o 
  -5  -3   2       21.79       27.17      2.57 o 
  -4  -3   2       36.57       36.48      2.46 o 
  -3  -3   2      550.77      547.10      8.88 o 
  -2  -3   2      193.87      202.51      3.46 o 
   0  -3   2      681.95      687.29     12.00 o 
   1  -3   2      419.51      409.09     20.26 o 
   2  -3   2      779.59      926.73     36.42 o 
   3  -3   2       83.81       95.45      2.71 o 
   4  -3   2       31.76       21.42      3.07 o 
   5  -3   2      154.60      138.40     10.72 o 
   6  -3   2        5.31        6.94      1.47 o 
   7  -3   2       12.03       12.42      1.74 o 
   8  -3   2      118.03      102.77      6.35 o 
  -9  -2   2       37.20       43.54      4.90 o 
  -8  -2   2        8.74       12.91      2.86 o 
  -7  -2   2       79.36       79.22      5.30 o 
  -6  -2   2      509.99      493.85     22.09 o 
  -5  -2   2      728.47      770.75     58.05 o 
  -4  -2   2       12.45       14.15      2.73 o 
  -3  -2   2      547.27      666.47     20.34 o 
  -2  -2   2     1818.43     1527.51     30.13 o 
  -1  -2   2     3661.70     3216.85     47.87 o 
   0  -2   2     2343.01     2454.14     52.60 o 
   1  -2   2       38.88       47.64      2.81 o 
   2  -2   2     1952.34     2004.73     41.71 o 
   3  -2   2        0.42        8.28      2.80 o 
   4  -2   2      150.72      125.78      3.79 o 
   5  -2   2      105.33      134.65      4.47 o 
   6  -2   2        2.11        4.46      1.49 o 
   7  -2   2      345.45      332.84     12.02 o 
   8  -2   2      225.52      225.35     12.19 o 
  -9  -1   2        4.04       11.91      2.76 o 
  -8  -1   2       22.71       21.75      3.25 o 
  -7  -1   2       98.17       92.60      6.03 o 
  -6  -1   2      631.76      631.78     27.22 o 
  -5  -1   2       11.04       14.24      2.30 o 
  -4  -1   2      417.34      414.97     12.49 o 
  -3  -1   2      107.38      109.20      5.64 o 
  -2  -1   2      151.54      134.17      3.64 o 
  -1  -1   2       91.37       86.55      3.73 o 
   0  -1   2       27.97       24.58      0.93 o 
   1  -1   2      280.24      277.29      6.64 o 
   2  -1   2     2145.99     2313.30     46.60 o 
   3  -1   2      512.61      619.67     13.62 o 
   4  -1   2       33.95       38.27      1.71 o 
   5  -1   2       19.19       15.83      1.51 o 
   6  -1   2      243.22      222.64      7.24 o 
   7  -1   2       70.07       59.34      3.78 o 
   8  -1   2      128.09      106.37      6.28 o 
  -9   0   2       19.50       23.29      4.10 o 
  -8   0   2       19.60       22.31      2.94 o 
  -7   0   2       18.67       19.24      2.55 o 
  -6   0   2      288.45      258.76     11.83 o 
  -5   0   2     1425.16     1480.28     40.26 o 
  -4   0   2     2398.29     2499.53     78.26 o 
  -3   0   2       21.96        7.67      0.78 o 
  -2   0   2      206.79      244.89      7.12 o 
  -1   0   2     1396.72     1306.65     26.56 o 
   0   0   2     3955.49     3319.34     34.51 o 
   1   0   2     4263.73     3907.79     48.40 o 
   2   0   2      670.53      614.48     10.68 o 
   3   0   2      401.47      452.93     15.57 o 
   4   0   2     1710.86     1654.50     43.79 o 
   5   0   2      210.37      200.95      7.34 o 
   6   0   2        0.12        0.94      1.68 o 
   7   0   2        1.39        3.43      1.19 o 
   8   0   2      177.68      162.82      9.62 o 
  -9   1   2        6.76       15.01      8.89 o 
  -8   1   2       28.69       20.06      2.88 o 
  -7   1   2       19.67       20.97      2.73 o 
  -6   1   2      272.08      291.28      9.02 o 
  -5   1   2      399.64      414.35     13.24 o 
  -4   1   2      103.76       97.55      3.98 o 
  -3   1   2      115.89      138.94      8.72 o 
  -2   1   2     1353.62     1312.23     35.99 o 
  -1   1   2       82.27       88.37      6.34 o 
   0   1   2       15.94       13.12      0.81 o 
   1   1   2        4.17        8.63      1.69 o 
   2   1   2      132.28      184.98      3.42 o 
   3   1   2       12.72       10.49      1.74 o 
   4   1   2      147.90      156.10      5.43 o 
   5   1   2       14.88       11.31      1.75 o 
   6   1   2       47.59       59.53      2.89 o 
   7   1   2       24.20       19.96      4.16 o 
   8   1   2        3.37        3.95      5.84 o 
  -9   2   2        0.02       -0.15      1.66 o 
  -8   2   2       21.32       18.23      2.66 o 
  -7   2   2      152.64      145.42      7.29 o 
  -6   2   2       77.85       84.43      4.08 o 
  -5   2   2       25.27       48.62      3.78 o 
  -4   2   2      431.82      436.19     14.18 o 
  -3   2   2     2171.15     1956.56    127.34 o 
  -2   2   2        0.68        9.36      2.61 o 
  -1   2   2     2191.36     2104.15     49.53 o 
   0   2   2     5299.36     4289.59     83.34 o 
   1   2   2        0.57       -0.25      0.87 o 
   2   2   2      800.88      779.88     23.31 o 
   3   2   2       79.96       73.99      8.70 o 
   4   2   2       42.13       47.98      2.48 o 
   5   2   2      193.42      175.25      5.40 o 
   6   2   2      222.95      234.45      8.07 o 
   7   2   2        1.98        4.08      2.03 o 
   8   2   2       33.64       41.20      3.90 o 
  -8   3   2        0.19        2.33      1.93 o 
  -7   3   2        0.21        1.41      1.19 o 
  -6   3   2        9.08        7.27      2.05 o 
  -5   3   2        6.14        9.61      2.82 o 
  -4   3   2      264.09      330.21      9.97 o 
  -3   3   2      531.65      602.36     14.40 o 
  -2   3   2        0.55        1.97      0.93 o 
  -1   3   2     2887.03     3117.87     51.62 o 
   0   3   2       39.22       66.60      4.48 o 
   1   3   2     2787.05     2753.44     79.19 o 
   2   3   2      493.91      542.25     27.07 o 
   3   3   2      246.59      284.65      6.83 o 
   4   3   2      191.46      210.10      7.48 o 
   5   3   2      355.03      374.98     11.48 o 
   6   3   2       71.99       64.33      3.27 o 
   7   3   2       26.46       26.18      2.98 o 
   8   3   2       17.55       15.85      2.94 o 
  -8   4   2        0.32        1.84      3.05 o 
  -7   4   2        8.42       11.24      4.14 o 
  -6   4   2      180.54      192.22      7.24 o 
  -5   4   2      387.77      423.73     13.41 o 
  -4   4   2      488.20      590.26     16.49 o 
  -3   4   2       16.19       22.02      1.17 o 
  -2   4   2     1916.17     2083.72     56.99 o 
  -1   4   2      472.97      460.19     13.22 o 
   0   4   2      138.15      166.58      3.93 o 
   1   4   2      341.15      353.20     10.44 o 
   2   4   2     1415.50     1642.49     41.99 o 
   3   4   2        7.40       -0.11      1.23 o 
   4   4   2      257.60      265.84      7.68 o 
   5   4   2       12.98       20.96      1.62 o 
   6   4   2        3.07        4.07      1.19 o 
   7   4   2        1.64        3.05      1.93 o 
   8   4   2       53.66       63.42      5.27 o 
  -8   5   2        0.58       -0.23      2.49 o 
  -7   5   2        0.00        3.06      1.57 o 
  -6   5   2       30.57       27.38      3.52 o 
  -5   5   2       31.81       26.04      2.68 o 
  -4   5   2        5.23        4.26      0.96 o 
  -3   5   2       48.46       53.78      1.86 o 
  -2   5   2      926.03     1085.96     31.40 o 
  -1   5   2      310.71      340.14     10.91 o 
   0   5   2     1028.65     1119.62     18.18 o 
   1   5   2      905.94     1059.84     41.44 o 
   2   5   2      326.28      428.35     14.26 o 
   3   5   2       16.48        8.88      1.26 o 
   4   5   2        0.23        0.09      1.12 o 
   5   5   2      303.35      291.19     24.39 o 
   6   5   2      147.76      159.74     14.17 o 
   7   5   2       13.77       11.24      3.36 o 
   8   5   2       17.58       21.46      3.76 o 
  -8   6   2       10.59       17.16      3.98 o 
  -7   6   2      127.24      121.86      5.85 o 
  -6   6   2       55.10       48.78      8.20 o 
  -5   6   2      105.88      107.88      4.48 o 
  -4   6   2       78.83       72.80      5.65 o 
  -3   6   2        4.46        7.04      1.49 o 
  -2   6   2      160.77      145.66      5.96 o 
  -1   6   2      950.04      930.98     33.61 o 
   0   6   2     3127.94     3210.96    131.18 o 
   1   6   2      275.55      304.20     10.84 o 
   2   6   2        4.01        3.22      0.91 o 
   3   6   2     1116.96     1211.73     37.43 o 
   4   6   2       58.00       57.54      3.28 o 
   5   6   2       23.97       29.78      2.16 o 
   6   6   2      122.20      116.68      6.85 o 
   7   6   2       28.12       34.31      3.74 o 
  -7   7   2        0.03        1.33      3.61 o 
  -6   7   2       38.59       37.13      3.76 o 
  -5   7   2        1.83        0.67      2.49 o 
  -4   7   2        7.18        8.85      2.36 o 
  -3   7   2       71.57       72.34      4.16 o 
  -2   7   2      139.80      138.21      6.46 o 
  -1   7   2        5.98       10.49      1.66 o 
   0   7   2        6.79        6.50      1.40 o 
   1   7   2       10.84        7.91      0.75 o 
   2   7   2       16.11       19.22      1.51 o 
   3   7   2        2.41        3.59      1.96 o 
   4   7   2        7.88        9.87      1.53 o 
   5   7   2       35.56       37.32      2.53 o 
   6   7   2       47.48       51.28      4.51 o 
   7   7   2       79.93       81.05      7.77 o 
  -7   8   2       57.50       53.52      5.13 o 
  -6   8   2      107.16       98.15      6.42 o 
  -5   8   2      179.12      166.44      9.09 o 
  -4   8   2       37.89       36.54      3.33 o 
  -3   8   2       32.63       39.05      3.43 o 
  -2   8   2      173.67      166.39      8.82 o 
  -1   8   2        3.24        4.05      5.53 o 
   0   8   2       36.58       44.24      3.40 o 
   1   8   2     1220.00     1222.36     61.16 o 
   2   8   2      106.31      104.46      3.90 o 
   3   8   2       53.78       51.76      5.66 o 
   4   8   2      262.95      279.30     10.41 o 
   5   8   2       66.10       69.76      4.95 o 
   6   8   2        1.05        1.53      1.75 o 
   7   8   2       12.55       11.19      3.01 o 
  -6   9   2        0.03       -1.80      1.94 o 
  -5   9   2       10.36       16.38      3.48 o 
  -4   9   2      148.12      158.02      9.82 o 
  -3   9   2       22.51       24.76      7.21 o 
  -2   9   2       65.93       63.74      4.48 o 
  -1   9   2       67.55       70.97      8.20 o 
   0   9   2        0.04        0.53      2.67 o 
   1   9   2       45.96       33.51      3.02 o 
   2   9   2      118.12      122.63      6.70 o 
   3   9   2        7.83        7.84      1.42 o 
   4   9   2        9.60       11.56      1.66 o 
   5   9   2        3.50        1.88      1.71 o 
   6   9   2       18.45       22.02      7.40 o 
  -6  10   2       80.23       84.50      9.39 o 
  -5  10   2       81.88       91.83      7.40 o 
  -4  10   2       28.41       31.84      4.12 o 
  -3  10   2       63.63       56.70      4.70 o 
  -2  10   2       39.17       45.79      4.04 o 
  -1  10   2       65.09       58.31      4.37 o 
   0  10   2        2.65       11.32      2.59 o 
   1  10   2       11.46       11.54      2.39 o 
   2  10   2       95.58      106.19     13.67 o 
   3  10   2      208.85      219.91     17.16 o 
   4  10   2       20.61       20.62      4.16 o 
   5  10   2        6.84       12.56      3.73 o 
  -5  11   2        0.00        1.28      2.18 o 
  -4  11   2        0.17        6.66      3.98 o 
  -3  11   2       35.19       34.79      3.87 o 
  -2  11   2       15.76       13.08      2.72 o 
  -1  11   2       17.86       12.46      2.72 o 
   0  11   2       11.91       13.15      2.90 o 
   1  11   2        3.98        7.77      2.19 o 
   2  11   2       42.81       43.30      4.95 o 
   3  11   2        0.00       -2.00      2.30 o 
   4  11   2        0.63        3.14      2.24 o 
   5  11   2       14.66       19.89      5.59 o 
  -4  12   2       79.84       78.16     10.88 o 
  -3  12   2       32.15       37.79      6.34 o 
  -2  12   2       42.94       43.27      4.54 o 
  -1  12   2       86.14      102.92      8.48 o 
   0  12   2        6.33        7.67      2.63 o 
   1  12   2       25.12       25.45      3.47 o 
   2  12   2       30.20       39.80      4.48 o 
   3  12   2       54.56       56.02      5.49 o 
  -2  13   2       11.54       18.05      5.72 o 
  -1  13   2        5.82       10.44      3.17 o 
   0  13   2       11.59       10.80      4.79 o 
   1  13   2       43.66       51.28      5.67 o 
   2  13   2        5.45        8.46      5.78 o 
  -1 -14   3       62.88       68.36      6.66 o 
   0 -14   3        3.26       -2.86      3.48 o 
   1 -14   3       24.43       25.35      5.90 o 
  -3 -13   3        3.18       -1.12      3.11 o 
  -2 -13   3       16.94       19.74      6.78 o 
  -1 -13   3        3.37        0.78      2.09 o 
   0 -13   3        6.99       13.99      3.13 o 
   1 -13   3        2.46       14.53      6.59 o 
   2 -13   3        3.01        1.06      2.29 o 
   3 -13   3        1.35       -1.49      2.37 o 
  -4 -12   3       32.87       24.61      5.35 o 
  -3 -12   3       15.22        9.99      2.87 o 
  -2 -12   3       44.49       48.85      4.45 o 
  -1 -12   3      140.86      152.87     18.77 o 
   0 -12   3      447.44      491.21     28.30 o 
   1 -12   3       12.56       11.22      8.08 o 
   2 -12   3        0.34       -0.74      2.05 o 
   3 -12   3       63.21       70.65      6.69 o 
   4 -12   3        8.29        8.85      4.79 o 
  -5 -11   3        0.01       -2.44      2.44 o 
  -4 -11   3        2.60        3.52      1.88 o 
  -3 -11   3       65.34       59.87      3.56 o 
  -2 -11   3       35.66       40.40      7.15 o 
  -1 -11   3        0.11        4.07      3.98 o 
   0 -11   3       11.30       20.74      5.28 o 
   1 -11   3       66.52       64.57      5.45 o 
   2 -11   3        1.82        6.08      2.37 o 
   3 -11   3        0.56       -1.49      1.84 o 
   4 -11   3        3.24        3.38      3.98 o 
   5 -11   3       10.89       12.69      3.25 o 
  -6 -10   3       28.55       21.57      3.72 o 
  -5 -10   3      279.66      263.95     15.34 o 
  -4 -10   3       60.52       54.49      4.18 o 
  -3 -10   3       56.47       54.18      3.67 o 
  -2 -10   3      299.79      295.73     14.10 o 
  -1 -10   3      184.54      163.37     15.85 o 
   0 -10   3      289.94      304.89     14.42 o 
   1 -10   3      683.90      741.82     36.97 o 
   2 -10   3      146.58      164.49     10.63 o 
   3 -10   3       47.46       41.55      5.84 o 
   4 -10   3      390.25      351.81     18.86 o 
   5 -10   3      153.75      148.92     13.36 o 
   6 -10   3       28.86       29.46      6.09 o 
  -7  -9   3       32.72       26.89      4.48 o 
  -6  -9   3      127.52      121.83      9.00 o 
  -5  -9   3      101.13       85.58      7.65 o 
  -4  -9   3        0.13       -0.06      1.17 o 
  -3  -9   3      280.80      302.15     11.94 o 
  -2  -9   3      145.84      151.97     11.00 o 
  -1  -9   3       58.06       51.36      6.86 o 
   0  -9   3        1.25       -0.10      1.15 o 
   1  -9   3       71.45       76.00      2.99 o 
   2  -9   3       30.88       27.71      2.29 o 
   3  -9   3       34.63       41.44      4.17 o 
   4  -9   3        7.77        7.34      1.93 o 
   5  -9   3        0.01       -1.82      2.67 o 
   6  -9   3       25.49       32.63      9.01 o 
   7  -9   3        0.66        5.35      3.85 o 
  -7  -8   3      204.85      202.10     12.88 o 
  -6  -8   3      194.07      180.28     10.41 o 
  -5  -8   3      131.83      117.12      8.02 o 
  -4  -8   3      229.93      227.43     12.76 o 
  -3  -8   3      144.19      156.24      6.70 o 
  -2  -8   3       14.96       13.66      1.39 o 
  -1  -8   3       42.93       48.97      3.32 o 
   0  -8   3     1760.54     1856.95     83.91 o 
   1  -8   3      520.59      531.91     24.50 o 
   2  -8   3      775.48      864.97     37.01 o 
   3  -8   3      199.77      199.40      6.43 o 
   4  -8   3        4.20        4.20      1.22 o 
   5  -8   3       55.41       53.88      3.23 o 
   6  -8   3      183.84      172.54      7.18 o 
   7  -8   3       43.73       43.01      7.96 o 
  -7  -7   3        1.46        1.62      4.35 o 
  -6  -7   3       78.41       79.95      5.71 o 
  -5  -7   3        0.16       -1.58      1.75 o 
  -4  -7   3      189.77      199.94     11.47 o 
  -3  -7   3       13.09       10.11      1.21 o 
  -2  -7   3      163.48      166.49      5.51 o 
  -1  -7   3        0.25       -0.12      0.75 o 
   0  -7   3      106.50      110.42      3.40 o 
   1  -7   3      295.38      315.86     18.19 o 
   2  -7   3       15.22       24.15      1.39 o 
   3  -7   3      282.18      280.09      8.54 o 
   4  -7   3       37.91       35.54      2.41 o 
   5  -7   3       65.76       69.50      4.13 o 
   6  -7   3        2.83        8.01      2.50 o 
   7  -7   3        8.10        9.68      1.70 o 
  -8  -6   3        0.17        4.23      3.73 o 
  -7  -6   3        0.20       -0.20      1.75 o 
  -6  -6   3       89.93       85.04      9.01 o 
  -5  -6   3      122.28      113.46      6.27 o 
  -4  -6   3      125.55      125.31      7.06 o 
  -3  -6   3       19.77       26.56      2.60 o 
  -2  -6   3      798.87      850.10     35.99 o 
  -1  -6   3      230.91      209.24     11.01 o 
   0  -6   3      213.81      217.55      8.91 o 
   1  -6   3       70.48       64.93      2.23 o 
   2  -6   3      199.93      180.04      4.79 o 
   3  -6   3      132.78      127.24      3.81 o 
   4  -6   3      395.19      367.25     10.85 o 
   5  -6   3        9.09       11.09      1.48 o 
   6  -6   3        1.31       -0.89      1.09 o 
   7  -6   3       52.32       54.46      3.80 o 
   8  -6   3       11.13       18.77      4.23 o 
  -8  -5   3       23.60       27.28      9.70 o 
  -7  -5   3       27.16       34.35      4.60 o 
  -6  -5   3       68.10       68.60      5.66 o 
  -5  -5   3       32.87       36.18      5.84 o 
  -4  -5   3        2.06        8.12      2.73 o 
  -3  -5   3      165.07      124.90      3.14 o 
  -2  -5   3       31.46       43.11      1.51 o 
  -1  -5   3      535.13      544.97     12.00 o 
   0  -5   3      814.01     1042.17     41.80 o 
   1  -5   3        3.14        8.71      0.75 o 
   2  -5   3      201.44      229.70      6.69 o 
   3  -5   3      347.49      354.66      8.98 o 
   4  -5   3        0.79        2.78      1.65 o 
   5  -5   3      252.53      244.72     18.39 o 
   6  -5   3      348.41      337.24     11.90 o 
   7  -5   3       27.58       32.16      2.62 o 
   8  -5   3       18.57       22.00      4.10 o 
  -8  -4   3       25.30       20.65      3.25 o 
  -7  -4   3        0.61        0.60      1.89 o 
  -6  -4   3      127.46      123.64      7.08 o 
  -5  -4   3      255.88      220.81     18.83 o 
  -4  -4   3        0.05        1.53      2.05 o 
  -3  -4   3      179.82      164.96      3.66 o 
  -2  -4   3       88.52      123.40      2.70 o 
  -1  -4   3     1708.67     1608.41     42.12 o 
   0  -4   3     2052.45     1812.54     40.33 o 
   1  -4   3       51.02       59.56      6.65 o 
   2  -4   3       10.40       26.35      4.04 o 
   3  -4   3        0.49       -0.87      0.97 o 
   4  -4   3      150.67      150.77     10.58 o 
   5  -4   3       74.64       71.66      4.50 o 
   6  -4   3        1.96        2.32      1.10 o 
   7  -4   3       27.06       25.24      2.35 o 
   8  -4   3      111.40      111.51      9.82 o 
  -8  -3   3        5.26        7.76      2.37 o 
  -7  -3   3        4.50        3.71      2.14 o 
  -6  -3   3       40.59       37.48      3.56 o 
  -5  -3   3        2.17        6.96      1.70 o 
  -4  -3   3       51.37       47.09      3.98 o 
  -3  -3   3      487.02      579.37     27.04 o 
  -2  -3   3      153.87      176.60      6.60 o 
  -1  -3   3     2194.44     2170.07     44.66 o 
   0  -3   3       47.18       68.22      2.11 o 
   1  -3   3     6338.18     5772.66    139.44 o 
   2  -3   3       13.44        9.45      1.29 o 
   3  -3   3      500.40      592.77     13.59 o 
   4  -3   3       10.79       19.91      1.20 o 
   5  -3   3      103.14       98.22      4.95 o 
   6  -3   3       78.37       75.80      4.64 o 
   7  -3   3      287.12      267.47     10.31 o 
   8  -3   3       39.49       39.16      5.10 o 
  -9  -2   3        0.03        0.04      2.55 o 
  -8  -2   3       14.66       15.59      2.81 o 
  -7  -2   3      239.72      229.90     12.03 o 
  -6  -2   3        9.09        9.40      2.05 o 
  -5  -2   3       69.41       61.81      3.73 o 
  -4  -2   3      735.81      738.28     27.35 o 
  -3  -2   3      746.20      742.90     22.72 o 
  -2  -2   3       74.87       93.02      3.43 o 
  -1  -2   3     1236.43     1410.58     24.63 o 
   0  -2   3     5830.86     5517.43    152.92 o 
   1  -2   3      225.59      196.93      5.26 o 
   2  -2   3       95.10      101.78      3.45 o 
   3  -2   3        0.06        8.87      0.82 o 
   4  -2   3      743.14      790.33     21.06 o 
   5  -2   3      150.13      167.80      5.48 o 
   6  -2   3      131.25      140.13      5.51 o 
   7  -2   3       11.84       14.43      3.58 o 
   8  -2   3        1.59        2.08      1.82 o 
  -9  -1   3       22.40       19.94      4.41 o 
  -8  -1   3       18.89       16.21      2.92 o 
  -7  -1   3       58.03       57.45      4.57 o 
  -6  -1   3       99.23       87.25      5.44 o 
  -5  -1   3       58.01       84.54      5.53 o 
  -4  -1   3      550.08      578.39     40.21 o 
  -3  -1   3       26.91       25.89      0.54 o 
  -2  -1   3     3760.89     3640.32     89.15 o 
  -1  -1   3       19.03       14.39      1.00 o 
   0  -1   3      185.89      178.77      6.75 o 
   1  -1   3        5.10        5.03      0.52 o 
   2  -1   3      144.43      169.03      3.88 o 
   3  -1   3        7.99       15.01      0.90 o 
   4  -1   3       51.71       54.18      2.96 o 
   5  -1   3        6.68        6.41      1.08 o 
   6  -1   3        0.51        0.39      1.03 o 
   7  -1   3        0.11        1.61      2.11 o 
   8  -1   3       22.12       24.48      3.23 o 
  -9   0   3       55.93       59.15      5.11 o 
  -8   0   3       14.02       10.43      2.42 o 
  -7   0   3      141.18      126.98      9.76 o 
  -6   0   3      540.09      549.75     23.95 o 
  -5   0   3      830.55      840.88     21.46 o 
  -4   0   3      529.83      682.55     29.96 o 
  -3   0   3       37.63       18.68      1.63 o 
  -2   0   3     4172.76     3783.31     78.68 o 
  -1   0   3      569.17      539.37     16.16 o 
   0   0   3     2628.03     2456.91     32.81 o 
   1   0   3     3524.24     3082.33     59.53 o 
   2   0   3     5544.62     4881.14    109.80 o 
   3   0   3        5.84        5.58      0.73 o 
   4   0   3       39.26       49.83      2.02 o 
   5   0   3      347.68      348.41     16.48 o 
   6   0   3       97.01       99.97      3.92 o 
   7   0   3       20.70       21.18      4.54 o 
   8   0   3      215.77      220.13     11.56 o 
  -9   1   3       11.89       12.88      2.80 o 
  -8   1   3       35.85       32.40      3.79 o 
  -7   1   3       11.10       16.61      4.10 o 
  -6   1   3       73.57       81.47      7.15 o 
  -5   1   3        1.63        1.71      1.82 o 
  -4   1   3      466.13      470.11     11.49 o 
  -3   1   3      508.60      604.33     28.73 o 
  -2   1   3     3562.87     3183.87     88.41 o 
  -1   1   3       63.96       75.73      6.03 o 
   0   1   3       87.79       92.72      7.83 o 
   1   1   3       16.16       12.61      0.67 o 
   2   1   3       53.97       73.12      2.41 o 
   3   1   3      830.72      891.89     20.21 o 
   4   1   3       42.91       51.26      1.80 o 
   5   1   3      110.80       94.29      7.13 o 
   6   1   3        8.98        6.71      1.15 o 
   7   1   3       11.24        9.94      1.25 o 
   8   1   3        0.14        1.12      1.86 o 
  -8   2   3        0.63        1.74      1.93 o 
  -7   2   3      255.67      250.74     12.28 o 
  -6   2   3      179.06      159.80      5.71 o 
  -5   2   3      272.08      266.96      8.51 o 
  -4   2   3      474.48      521.54     16.78 o 
  -3   2   3       87.11      123.99      4.44 o 
  -2   2   3      565.20      648.89     13.54 o 
  -1   2   3     1471.64     1415.22     27.88 o 
   0   2   3     4316.46     3676.62     71.83 o 
   1   2   3      150.62      171.12     16.48 o 
   2   2   3       46.05       42.06      1.98 o 
   3   2   3     4941.34     5002.81    148.80 o 
   4   2   3      333.94      340.95      9.75 o 
   5   2   3      102.56      113.56      9.68 o 
   6   2   3       52.14       62.14      4.00 o 
   7   2   3       43.28       42.44      4.85 o 
   8   2   3        2.41        0.75      2.49 o 
  -8   3   3        7.25       16.11      3.06 o 
  -7   3   3        0.48        2.79      1.75 o 
  -6   3   3       32.58       23.68      3.21 o 
  -5   3   3       91.64       76.12      7.08 o 
  -4   3   3        5.55        7.48      0.97 o 
  -3   3   3       54.33       77.23      6.81 o 
  -2   3   3       84.65       68.30      3.09 o 
  -1   3   3       56.48       65.45      2.37 o 
   0   3   3      145.97      157.11      2.57 o 
   1   3   3       19.31       12.88      1.13 o 
   2   3   3       13.98       15.07      1.08 o 
   3   3   3      394.59      386.95      9.59 o 
   4   3   3       72.73       77.56      2.76 o 
   5   3   3      424.31      411.56     37.01 o 
   6   3   3       99.10       90.40      5.29 o 
   7   3   3        1.77       -0.22      1.45 o 
   8   3   3        0.98       -0.62      1.84 o 
  -8   4   3       24.17       15.97      2.53 o 
  -7   4   3       44.68       45.10      3.86 o 
  -6   4   3      193.80      197.36      9.37 o 
  -5   4   3      674.06      721.04     23.61 o 
  -4   4   3       43.26       35.97      1.71 o 
  -3   4   3       33.96       42.19      1.75 o 
  -2   4   3      136.74      118.80      5.23 o 
  -1   4   3       19.96       25.37      4.66 o 
   0   4   3       13.52       13.72      2.36 o 
   1   4   3     2488.43     2628.65     94.10 o 
   2   4   3       18.28        9.48      0.84 o 
   3   4   3      112.07       89.38      3.08 o 
   4   4   3      647.75      718.22     21.37 o 
   5   4   3      137.84      139.91      5.14 o 
   6   4   3        0.01       -0.70      1.00 o 
   7   4   3        0.13        0.49      1.61 o 
   8   4   3      175.54      184.43     11.08 o 
  -8   5   3       51.74       55.94      6.96 o 
  -7   5   3        2.03        6.02      2.98 o 
  -6   5   3       38.07       38.00      3.89 o 
  -5   5   3        7.70        5.77      1.28 o 
  -4   5   3       13.73        9.62      1.72 o 
  -3   5   3       88.25       91.13      2.53 o 
  -2   5   3      149.07      164.87      7.26 o 
  -1   5   3      675.96      701.04     23.33 o 
   0   5   3      321.52      319.45     12.67 o 
   1   5   3      464.95      573.55     29.12 o 
   2   5   3       93.03      105.21      4.57 o 
   3   5   3      203.37      183.64      5.83 o 
   4   5   3       46.75       35.88      2.05 o 
   5   5   3      102.06      109.92      5.25 o 
   6   5   3       59.37       50.99      6.41 o 
   7   5   3       96.32      110.82      7.52 o 
   8   5   3       52.59       57.43      8.83 o 
  -8   6   3        0.35        2.73      2.98 o 
  -7   6   3      104.28      105.73      7.96 o 
  -6   6   3      197.63      188.93     23.93 o 
  -5   6   3      110.24      112.71      4.53 o 
  -4   6   3      201.14      206.52     10.01 o 
  -3   6   3      566.19      583.32     31.64 o 
  -2   6   3       87.63      108.00      4.83 o 
  -1   6   3      210.61      197.57      7.62 o 
   0   6   3        4.51        1.63      1.31 o 
   1   6   3       87.08       84.31      2.94 o 
   2   6   3      414.21      421.73     16.80 o 
   3   6   3      455.79      455.49     20.33 o 
   4   6   3      350.68      354.31     12.21 o 
   5   6   3       24.00       22.39      2.57 o 
   6   6   3       84.62       96.44      6.36 o 
   7   6   3       10.15       13.60      2.78 o 
  -7   7   3       27.02       29.59      3.84 o 
  -6   7   3       36.39       40.54      4.03 o 
  -5   7   3        1.08        0.28      1.74 o 
  -4   7   3       28.17       29.78      3.11 o 
  -3   7   3      157.59      157.68      7.50 o 
  -2   7   3      100.90       81.03      4.46 o 
  -1   7   3      153.76      152.41      7.52 o 
   0   7   3      194.05      205.23      8.83 o 
   1   7   3       38.77       36.57      1.88 o 
   2   7   3      221.54      209.95      6.92 o 
   3   7   3        4.06       11.07      1.97 o 
   4   7   3        1.23        0.50      4.10 o 
   5   7   3       18.31       16.16      1.76 o 
   6   7   3       28.54       27.66      3.27 o 
   7   7   3        3.66       11.63      3.16 o 
  -7   8   3       10.29       14.65      3.36 o 
  -6   8   3       26.31       26.65      5.47 o 
  -5   8   3      236.48      248.50     13.47 o 
  -4   8   3       97.64       94.82      6.36 o 
  -3   8   3       53.54       52.38      4.38 o 
  -2   8   3      270.79      237.58     11.00 o 
  -1   8   3      308.44      358.73     18.52 o 
   0   8   3        3.32        5.96      1.67 o 
   1   8   3       13.70       14.17      2.11 o 
   2   8   3       87.74       80.55      3.26 o 
   3   8   3       94.47       97.62      6.59 o 
   4   8   3      125.86      129.38      5.62 o 
   5   8   3       24.46       28.73      2.31 o 
   6   8   3        9.60        9.93      2.44 o 
  -6   9   3       24.94       27.16      4.16 o 
  -5   9   3       20.12       23.65      4.41 o 
  -4   9   3       79.81       75.23      5.97 o 
  -3   9   3      134.62      134.80      8.12 o 
  -2   9   3       59.71       56.47      4.35 o 
  -1   9   3       18.98       19.95      3.06 o 
   0   9   3       11.04        8.66      2.14 o 
   1   9   3      103.27      110.00      6.81 o 
   2   9   3        4.94        9.46      2.49 o 
   3   9   3       88.92       82.66      3.76 o 
   4   9   3        3.28        3.49      1.29 o 
   5   9   3        0.01        1.07      1.57 o 
   6   9   3        0.16       -2.98      2.98 o 
  -6  10   3       24.88       27.86      4.60 o 
  -5  10   3        5.71        8.10      4.91 o 
  -4  10   3       21.19       22.94      6.34 o 
  -3  10   3      179.98      188.67     10.72 o 
  -2  10   3       17.98       15.38      3.54 o 
  -1  10   3       77.94       68.01      5.15 o 
   0  10   3       57.13       59.70     12.56 o 
   1  10   3       37.41       36.06      3.80 o 
   2  10   3       22.30       27.45      3.82 o 
   3  10   3        9.41       12.29      2.45 o 
   4  10   3       42.31       42.24      5.41 o 
   5  10   3       16.06       17.03      4.23 o 
  -5  11   3       49.97       48.19      6.65 o 
  -4  11   3       15.21       16.85      3.06 o 
  -3  11   3       18.70       15.92      2.98 o 
  -2  11   3       40.53       36.05      5.47 o 
  -1  11   3        3.66        9.70      2.39 o 
   0  11   3       10.33       10.29      2.33 o 
   1  11   3        1.35        0.69      2.86 o 
   2  11   3        0.69       -1.74      2.24 o 
   3  11   3       39.47       40.32      5.59 o 
   4  11   3        6.62       11.21      5.97 o 
  -4  12   3       16.23       13.76      3.29 o 
  -3  12   3       49.78       53.15      5.41 o 
  -2  12   3       88.68       84.98      7.46 o 
  -1  12   3       74.16       79.61      7.43 o 
   0  12   3       13.76       14.87      3.11 o 
   1  12   3       34.72       36.57      5.84 o 
   2  12   3      149.34      157.68     20.64 o 
   3  12   3       66.09       72.77      5.98 o 
  -2  13   3        0.03       -1.45      2.72 o 
  -1  13   3        7.14        6.25      2.63 o 
   0  13   3        1.70        3.44      2.37 o 
   1  13   3       15.00       17.39      3.38 o 
  -1 -14   4        2.75        0.85      2.27 o 
   0 -14   4       35.54       46.76      5.89 o 
   1 -14   4       31.48       44.17      5.37 o 
  -3 -13   4       11.01       14.92      4.72 o 
  -2 -13   4       32.14       30.83      7.58 o 
  -1 -13   4        5.25        4.02      2.42 o 
   0 -13   4       23.02       34.60      5.32 o 
   1 -13   4        1.03        9.46      6.15 o 
   2 -13   4        4.32        4.85      2.42 o 
   3 -13   4        0.04        5.53      2.94 o 
  -4 -12   4       60.27       65.14      8.58 o 
  -3 -12   4        9.49       19.14      5.72 o 
  -2 -12   4       45.54       48.27      4.70 o 
  -1 -12   4      118.36      133.78     10.38 o 
   0 -12   4      114.32      114.96     22.31 o 
   1 -12   4       39.58       43.73      4.35 o 
   2 -12   4       10.83       10.87      2.98 o 
   3 -12   4        1.89        2.23      2.59 o 
   4 -12   4       31.13       35.29      4.06 o 
  -5 -11   4       22.60       26.55      3.58 o 
  -4 -11   4       78.74       61.35      4.88 o 
  -3 -11   4       22.89       22.78      2.66 o 
  -2 -11   4       50.07       57.09      6.15 o 
  -1 -11   4        3.26        2.63      1.96 o 
   0 -11   4        3.58        5.49      2.27 o 
   1 -11   4       37.45       35.90      3.73 o 
   2 -11   4        1.40       10.81      2.39 o 
   3 -11   4       67.88       78.88     11.93 o 
   4 -11   4       31.60       31.70      3.67 o 
   5 -11   4       99.09       87.33      6.83 o 
  -6 -10   4      199.28      191.57     12.61 o 
  -5 -10   4      168.17      162.67     17.16 o 
  -4 -10   4       46.37       38.43      3.99 o 
  -3 -10   4       76.32       77.67      4.03 o 
  -2 -10   4      174.97      173.06      9.84 o 
  -1 -10   4      228.61      198.64      7.39 o 
   0 -10   4      252.98      251.67     11.29 o 
   1 -10   4      356.59      343.64     12.85 o 
   2 -10   4      197.06      183.00     17.34 o 
   3 -10   4      120.30      110.40      7.21 o 
   4 -10   4       83.94       78.95      5.37 o 
   5 -10   4       48.51       51.30      8.20 o 
   6 -10   4       84.20       79.81     12.06 o 
  -7  -9   4       31.56       26.21      4.79 o 
  -6  -9   4        3.88        7.44      2.42 o 
  -5  -9   4       76.50       72.11      5.67 o 
  -4  -9   4        5.84        9.63      2.80 o 
  -3  -9   4       38.76       43.38      2.73 o 
  -2  -9   4      341.50      358.60     12.42 o 
  -1  -9   4        3.51        6.59      1.74 o 
   0  -9   4        6.35        8.44      2.20 o 
   1  -9   4        7.22        7.87      1.23 o 
   2  -9   4       20.42       17.83      1.57 o 
   3  -9   4        5.78        6.98      1.26 o 
   4  -9   4       21.36       14.74      1.74 o 
   5  -9   4       45.80       51.69      3.66 o 
   6  -9   4       12.98       13.67      4.23 o 
  -7  -8   4       21.64       29.03      4.29 o 
  -6  -8   4       58.38       54.60      5.10 o 
  -5  -8   4      291.41      300.39     37.29 o 
  -4  -8   4       33.44       34.68      3.98 o 
  -3  -8   4       24.46       27.11      4.51 o 
  -2  -8   4      185.54      164.26      9.16 o 
  -1  -8   4     1344.07     1479.05     54.26 o 
   0  -8   4      853.49      805.17     24.57 o 
   1  -8   4      105.38      106.45      5.14 o 
   2  -8   4      308.90      320.51     11.11 o 
   3  -8   4        8.24        7.89      1.35 o 
   4  -8   4      284.14      293.49      9.88 o 
   5  -8   4      145.65      142.04      5.74 o 
   6  -8   4       51.83       42.82      2.91 o 
   7  -8   4       78.60       83.16      9.45 o 
  -7  -7   4       67.54       74.25      6.71 o 
  -6  -7   4       95.55      106.38      6.90 o 
  -5  -7   4        0.63        0.69      1.74 o 
  -4  -7   4      127.41      112.09      6.34 o 
  -3  -7   4       43.22       39.79      1.98 o 
  -2  -7   4       47.92       55.46      2.47 o 
  -1  -7   4      107.81       92.07      3.22 o 
   0  -7   4       43.79       32.87      2.09 o 
   1  -7   4      164.59      210.61      5.91 o 
   2  -7   4       37.30       27.92      2.12 o 
   3  -7   4      122.48      129.34      6.61 o 
   4  -7   4        0.20        4.01      2.67 o 
   5  -7   4       72.10       71.00      3.30 o 
   6  -7   4       26.42       26.73      2.33 o 
   7  -7   4        3.25        2.84      1.96 o 
  -8  -6   4        0.24       -1.31      2.73 o 
  -7  -6   4      183.98      179.95     14.11 o 
  -6  -6   4       13.55       15.68      2.68 o 
  -5  -6   4      138.76      155.90     16.41 o 
  -4  -6   4      247.59      219.57     10.43 o 
  -3  -6   4        8.20       10.72      0.91 o 
  -2  -6   4      242.46      249.82      6.75 o 
  -1  -6   4        1.26        2.14      1.56 o 
   0  -6   4     2992.59     3330.80    106.91 o 
   1  -6   4      190.97      196.55      9.26 o 
   2  -6   4       92.65       75.85      3.19 o 
   3  -6   4      244.06      240.07      6.79 o 
   4  -6   4       71.53       56.91      2.36 o 
   5  -6   4        8.04       12.59      1.87 o 
   6  -6   4       38.85       41.33      2.63 o 
   7  -6   4        3.97        7.81      3.42 o 
   8  -6   4       42.25       50.35      8.20 o 
  -8  -5   4        5.97       12.42      3.98 o 
  -7  -5   4        8.02        9.93      5.84 o 
  -6  -5   4       10.27       13.94      2.46 o 
  -5  -5   4       16.49       15.18      3.05 o 
  -4  -5   4        0.01        3.74      5.10 o 
  -3  -5   4      205.81      214.08      5.30 o 
  -2  -5   4      474.56      487.04     22.38 o 
  -1  -5   4      177.17      199.97      4.98 o 
   0  -5   4      494.83      534.86     17.89 o 
   1  -5   4      425.51      391.54     22.40 o 
   2  -5   4      255.44      281.25     30.71 o 
   3  -5   4       50.00       61.08      3.98 o 
   4  -5   4       64.21       64.66      3.11 o 
   5  -5   4       67.48       58.62      6.78 o 
   6  -5   4       10.71        8.62      1.56 o 
   7  -5   4       93.27       97.97     10.69 o 
   8  -5   4       11.75        4.60      3.11 o 
  -8  -4   4        0.01        4.70      2.28 o 
  -7  -4   4       28.25       25.66      3.16 o 
  -6  -4   4      169.49      180.75     15.91 o 
  -5  -4   4      192.12      201.49     10.65 o 
  -4  -4   4       42.18       56.48      3.38 o 
  -3  -4   4        0.19       -0.15      0.81 o 
  -2  -4   4     1201.94     1181.48     65.78 o 
  -1  -4   4        2.98        4.42      0.60 o 
   0  -4   4       90.81      152.05      9.76 o 
   1  -4   4     1139.79     1190.26     27.00 o 
   2  -4   4      916.63      920.00     20.50 o 
   3  -4   4      100.23       92.00      5.04 o 
   4  -4   4       47.16       40.40      1.85 o 
   5  -4   4      361.22      356.57     11.44 o 
   6  -4   4        1.50        1.50      1.11 o 
   7  -4   4        0.71       -0.41      1.49 o 
   8  -4   4       66.36       76.08      7.71 o 
  -8  -3   4       11.80       14.12      2.92 o 
  -7  -3   4        0.17        0.24      1.62 o 
  -6  -3   4       68.48       64.83      4.61 o 
  -5  -3   4       15.91       22.47      3.20 o 
  -4  -3   4       69.45       92.49      4.28 o 
  -3  -3   4       25.27       22.16      3.11 o 
  -2  -3   4       63.54       69.03      2.97 o 
  -1  -3   4      451.40      506.96      9.64 o 
   0  -3   4      359.91      416.44     10.20 o 
   1  -3   4      267.68      319.82     14.50 o 
   2  -3   4      116.62      121.89      3.12 o 
   3  -3   4        3.81        5.64      2.49 o 
   4  -3   4        3.39        4.01      1.34 o 
   5  -3   4      636.77      705.51     21.89 o 
   6  -3   4       85.05       87.07      4.10 o 
   7  -3   4        3.24        5.29      1.66 o 
   8  -3   4        7.56       10.82      3.11 o 
  -8  -2   4        0.35        0.32      2.86 o 
  -7  -2   4      255.03      258.32     13.78 o 
  -6  -2   4      308.99      283.24     13.75 o 
  -5  -2   4      104.32      125.27     16.60 o 
  -4  -2   4      460.16      504.05     33.50 o 
  -3  -2   4       42.69       22.33      3.36 o 
  -2  -2   4      374.97      428.34     13.85 o 
  -1  -2   4     1855.71     1933.45     38.90 o 
   0  -2   4     2621.12     2534.95     60.94 o 
   1  -2   4      158.50      162.83      3.87 o 
   2  -2   4       22.38       22.63      1.29 o 
   3  -2   4     5199.91     5384.66    151.64 o 
   4  -2   4      116.03      131.31      3.83 o 
   5  -2   4      233.30      225.27      6.86 o 
   6  -2   4      232.13      219.54      7.61 o 
   7  -2   4        7.85       12.10      2.00 o 
   8  -2   4        9.74        8.58      2.86 o 
  -9  -1   4       48.56       40.69      5.11 o 
  -8  -1   4       75.94       72.88      6.22 o 
  -7  -1   4       23.77       24.01      2.97 o 
  -6  -1   4       82.80       84.46      5.88 o 
  -5  -1   4       62.36       67.87      5.16 o 
  -4  -1   4      186.93      165.06      9.26 o 
  -3  -1   4      900.86      933.73     16.73 o 
  -2  -1   4     1778.91     1943.29     37.54 o 
  -1  -1   4        3.68        0.66      0.78 o 
   0  -1   4        8.95       13.51      2.24 o 
   1  -1   4      117.29      112.30      2.97 o 
   2  -1   4      742.52      912.95     27.07 o 
   3  -1   4      173.54      206.80      4.50 o 
   4  -1   4      530.64      550.74     14.09 o 
   5  -1   4       97.90       99.65      3.71 o 
   6  -1   4       22.57       23.41      1.86 o 
   7  -1   4        1.80        1.61      1.11 o 
   8  -1   4        1.67        7.58      2.86 o 
  -9   0   4        9.84       12.82      2.80 o 
  -8   0   4       22.04       19.71      2.98 o 
  -7   0   4        9.94       14.68      2.49 o 
  -6   0   4      291.19      279.74     12.75 o 
  -5   0   4     1064.31     1019.60     45.00 o 
  -4   0   4        0.39        0.20      0.35 o 
  -3   0   4       19.92       19.77      0.83 o 
  -2   0   4      811.87      792.97     16.18 o 
  -1   0   4      986.13     1068.48     26.02 o 
   0   0   4       96.20       81.72      1.63 o 
   1   0   4     1974.95     1740.79     21.41 o 
   2   0   4      139.63      105.46      2.22 o 
   3   0   4       14.91       20.22      1.18 o 
   4   0   4     2044.98     2245.56     65.66 o 
   5   0   4      355.30      383.06     11.19 o 
   6   0   4       16.67       15.20      1.59 o 
   7   0   4        5.76        8.30      1.51 o 
   8   0   4       80.66       91.62      9.07 o 
  -9   1   4        9.18        6.17      2.57 o 
  -8   1   4      157.87      157.07      8.96 o 
  -7   1   4       69.89       60.97      4.56 o 
  -6   1   4       25.33       22.61      2.86 o 
  -5   1   4      129.27      121.12      6.75 o 
  -4   1   4      369.92      406.32     25.94 o 
  -3   1   4      287.60      307.41      6.83 o 
  -2   1   4     1083.62     1146.84     43.76 o 
  -1   1   4        2.72       10.60      0.92 o 
   0   1   4       24.40       22.67      1.18 o 
   1   1   4       81.18       73.42      6.05 o 
   2   1   4     1881.05     2092.35     47.00 o 
   3   1   4        5.70        5.60      0.75 o 
   4   1   4      187.25      218.57      6.05 o 
   5   1   4       34.67       42.75      2.64 o 
   6   1   4       83.51       85.06      3.62 o 
   7   1   4        4.49       11.14      1.51 o 
  -8   2   4        7.70        9.10      2.42 o 
  -7   2   4      101.67       87.64      5.39 o 
  -6   2   4      171.49      151.86      5.35 o 
  -5   2   4      141.01      132.09      6.35 o 
  -4   2   4      331.21      396.58     46.18 o 
  -3   2   4     1397.57     1235.68    128.48 o 
  -2   2   4      154.80      141.40      8.01 o 
  -1   2   4      112.74      104.58      2.24 o 
   0   2   4     1431.45     1229.75     30.99 o 
   1   2   4      215.61      207.80      5.85 o 
   2   2   4       62.65       71.59      4.04 o 
   3   2   4      386.48      370.34      9.27 o 
   4   2   4      230.58      206.41      5.92 o 
   5   2   4        3.62        8.09      1.23 o 
   6   2   4      131.03      141.85     10.14 o 
   7   2   4       30.17       26.26      4.59 o 
   8   2   4        0.01        1.24      2.73 o 
  -8   3   4        0.13       -0.35      3.54 o 
  -7   3   4       27.66       35.49      3.15 o 
  -6   3   4        2.92        2.41      1.11 o 
  -5   3   4        2.13        3.10      1.34 o 
  -4   3   4       10.08       16.06      1.73 o 
  -3   3   4      122.24      138.64      4.26 o 
  -2   3   4       59.51       55.29      2.53 o 
  -1   3   4      897.93      955.67     32.56 o 
   0   3   4      484.26      499.35      9.21 o 
   1   3   4      631.56      719.03     34.81 o 
   2   3   4       34.28       32.17      2.25 o 
   3   3   4        9.02        7.48      0.90 o 
   4   3   4       55.50       60.49      3.97 o 
   5   3   4       12.13        9.67      1.43 o 
   6   3   4        0.01        1.75      1.16 o 
   7   3   4       23.87       25.04      2.83 o 
   8   3   4       39.94       47.61      7.96 o 
  -8   4   4       90.35       82.28      5.70 o 
  -7   4   4       11.30       10.90      2.18 o 
  -6   4   4       19.37       25.39      2.79 o 
  -5   4   4      630.79      645.41     46.11 o 
  -4   4   4       77.73       74.22      3.01 o 
  -3   4   4      198.85      187.88      4.90 o 
  -2   4   4      998.37      930.46     24.12 o 
  -1   4   4     1157.18     1217.08     25.65 o 
   0   4   4      152.47      179.91      3.49 o 
   1   4   4      375.33      386.29     15.78 o 
   2   4   4     1256.07     1183.06     30.54 o 
   3   4   4      185.04      179.33      5.37 o 
   4   4   4      153.08      151.43     15.82 o 
   5   4   4      180.40      176.08      6.72 o 
   6   4   4        0.23        3.41      1.23 o 
   7   4   4       97.42      113.37      7.13 o 
   8   4   4       42.42       43.63      6.84 o 
  -8   5   4        0.45       -0.99      2.61 o 
  -7   5   4        0.01        1.81      1.49 o 
  -6   5   4       27.20       24.88      2.36 o 
  -5   5   4        3.32        6.95      1.45 o 
  -4   5   4       27.38       21.42      2.69 o 
  -3   5   4       79.74      100.12      2.92 o 
  -2   5   4        9.34        8.66      0.57 o 
  -1   5   4      135.11      153.19      6.09 o 
   0   5   4      245.19      233.56     22.13 o 
   1   5   4      882.48     1046.87     30.16 o 
   2   5   4       26.57       27.28      2.19 o 
   3   5   4        1.51        1.45      1.25 o 
   4   5   4      118.44      128.81      4.68 o 
   5   5   4      100.58      109.43      7.68 o 
   6   5   4       30.66       29.10      2.39 o 
   7   5   4       10.89       14.41      3.11 o 
  -8   6   4        0.43        4.23      3.23 o 
  -7   6   4      132.08      126.15      8.14 o 
  -6   6   4       83.42       62.88     32.82 o 
  -5   6   4       22.43       27.25      1.89 o 
  -4   6   4       51.38       52.12      4.57 o 
  -3   6   4      868.75      870.44     37.36 o 
  -2   6   4      143.68      146.65      6.59 o 
  -1   6   4      395.34      365.83     22.56 o 
   0   6   4      385.70      423.80     15.61 o 
   1   6   4      135.22      158.63      6.47 o 
   2   6   4      143.44      159.64      4.76 o 
   3   6   4      580.23      582.52     27.57 o 
   4   6   4      210.56      193.63      7.17 o 
   5   6   4       33.20       38.27      3.03 o 
   6   6   4        2.28        3.78      1.26 o 
   7   6   4       45.56       45.01      4.13 o 
  -7   7   4        0.84        4.97      2.20 o 
  -6   7   4        1.55        0.00      1.58 o 
  -5   7   4       15.57       23.54      3.67 o 
  -4   7   4       49.40       41.94      4.72 o 
  -3   7   4       21.93       13.24      2.18 o 
  -2   7   4      250.30      251.54     11.51 o 
  -1   7   4        1.54        2.86      1.71 o 
   0   7   4        7.97        9.45      1.85 o 
   1   7   4        0.87        0.58      0.78 o 
   2   7   4        6.66        9.78      1.20 o 
   3   7   4       22.84       28.93      3.85 o 
   4   7   4        8.00        8.59      1.55 o 
   5   7   4        2.14        0.38      1.13 o 
   6   7   4        0.42       -0.94      1.70 o 
   7   7   4       24.94       29.40      4.57 o 
  -7   8   4       19.61       20.64      4.85 o 
  -6   8   4        9.24        7.82      5.28 o 
  -5   8   4      197.41      177.07     10.59 o 
  -4   8   4        0.02        0.63      2.42 o 
  -3   8   4        1.43        3.83      1.84 o 
  -2   8   4      125.80      129.56      6.88 o 
  -1   8   4      105.36      122.67      6.67 o 
   0   8   4        2.78        8.17      1.75 o 
   1   8   4       45.02       48.85      3.91 o 
   2   8   4      228.44      210.85      6.86 o 
   3   8   4      144.77      137.62      5.17 o 
   4   8   4        1.34        2.86      1.29 o 
   5   8   4       60.06       60.75      3.97 o 
   6   8   4        0.52       -0.53      1.84 o 
  -6   9   4        0.02       -2.12      2.12 o 
  -5   9   4       28.29       28.08      4.54 o 
  -4   9   4       90.85       89.13      6.25 o 
  -3   9   4      202.37      223.90     12.39 o 
  -2   9   4       25.21       37.81      4.41 o 
  -1   9   4       10.19        8.79      3.36 o 
   0   9   4       35.47       24.56      3.52 o 
   1   9   4        0.91       -1.10      2.73 o 
   2   9   4        1.04        4.52      2.00 o 
   3   9   4       17.85       12.51      2.86 o 
   4   9   4        9.17       11.87      2.28 o 
   5   9   4       23.60       22.17      3.03 o 
   6   9   4       17.17       32.32      6.96 o 
  -5  10   4        3.00        4.44      4.04 o 
  -4  10   4       88.56       84.40      6.72 o 
  -3  10   4       35.68       38.33      4.79 o 
  -2  10   4        5.13        9.64      2.41 o 
  -1  10   4       16.27       13.03      2.28 o 
   0  10   4        9.72       18.70      2.88 o 
   1  10   4        6.51       10.20      2.42 o 
   2  10   4        3.71        8.37      5.03 o 
   3  10   4      212.38      204.53     17.65 o 
   4  10   4       27.69       23.94      3.06 o 
   5  10   4        3.38        8.95      3.48 o 
  -4  11   4        9.80       15.04      3.61 o 
  -2  11   4       17.41       18.88      3.77 o 
  -1  11   4        7.41       14.38      2.46 o 
   0  11   4       34.83       35.85      8.20 o 
   1  11   4       23.13       17.24      3.08 o 
   2  11   4        1.24        1.06      1.85 o 
   3  11   4       46.65       48.75      4.72 o 
   4  11   4        0.94        2.50      2.18 o 
  -3  12   4       71.93       74.19      7.58 o 
  -2  12   4       52.11       47.93      4.83 o 
  -1  12   4       11.24       12.99      2.99 o 
   0  12   4       12.89       16.97      4.16 o 
   1  12   4      123.10      132.06      9.62 o 
   2  12   4       21.99       27.19      5.28 o 
  -1 -14   5       27.62       19.45      6.22 o 
   0 -14   5       64.14       66.43     22.19 o 
   1 -14   5       70.66       64.84      7.18 o 
  -3 -13   5        5.83        8.20      3.98 o 
  -2 -13   5       34.06       36.25      7.15 o 
  -1 -13   5        3.37       11.11      2.98 o 
   0 -13   5       25.05       29.90      4.17 o 
   1 -13   5        0.49        3.20      2.72 o 
   2 -13   5        3.80        5.02      2.96 o 
   3 -13   5       53.91       54.68      5.70 o 
  -4 -12   5       33.27       26.85      5.84 o 
  -3 -12   5        1.35        3.36      3.23 o 
  -2 -12   5       30.98       29.86      3.55 o 
  -1 -12   5       24.10       22.83      3.03 o 
   0 -12   5       63.99       64.71      6.03 o 
   1 -12   5       22.69       19.97      3.38 o 
   2 -12   5       90.82      104.67      7.95 o 
   3 -12   5       89.56       93.59      7.61 o 
   4 -12   5       33.35       40.65      7.83 o 
  -5 -11   5       10.34       17.67      5.90 o 
  -4 -11   5       33.94       43.53      4.99 o 
  -3 -11   5        3.57        3.34      1.59 o 
  -2 -11   5        0.04       -1.54      1.54 o 
  -1 -11   5        0.15       -0.82      1.17 o 
   0 -11   5       68.79       67.78     10.01 o 
   1 -11   5        1.48        0.34      3.42 o 
   2 -11   5        3.22        6.71      2.06 o 
   3 -11   5       69.51       68.61     12.99 o 
   4 -11   5       20.59       19.07      2.86 o 
   5 -11   5      110.75      109.39     13.92 o 
  -6 -10   5       48.02       44.18      7.65 o 
  -5 -10   5       47.71       52.61      6.42 o 
  -4 -10   5      203.66      192.20     15.17 o 
  -3 -10   5       28.26       28.59      2.23 o 
  -2 -10   5       21.49       19.23      2.14 o 
  -1 -10   5      165.74      143.88     13.06 o 
   0 -10   5      542.63      639.48     32.83 o 
   1 -10   5      106.59       92.45      4.05 o 
   2 -10   5       53.53       50.61      2.91 o 
   3 -10   5      146.27      153.64     10.84 o 
   4 -10   5      118.98      130.69      8.00 o 
   5 -10   5       79.98       74.09      9.94 o 
   6 -10   5        4.09        7.46      4.85 o 
  -7  -9   5        0.53       -2.28      2.28 o 
  -6  -9   5       78.49       66.78      5.90 o 
  -5  -9   5       78.18       83.44     11.31 o 
  -4  -9   5       87.69       93.71      6.46 o 
  -3  -9   5       52.84       50.86      5.37 o 
  -2  -9   5      162.51      158.01     11.08 o 
  -1  -9   5       27.68       23.67      2.04 o 
   0  -9   5      119.81      119.60     10.37 o 
   1  -9   5       11.84       10.55      1.49 o 
   2  -9   5      274.02      258.77      8.80 o 
   3  -9   5       36.04       30.31      4.36 o 
   4  -9   5       70.13       75.64      3.66 o 
   5  -9   5        0.05        0.29      1.15 o 
   6  -9   5       65.10       63.27      8.58 o 
  -7  -8   5       20.22       15.65      3.11 o 
  -6  -8   5      245.72      226.94     13.66 o 
  -5  -8   5      181.52      192.93     24.18 o 
  -4  -8   5       87.39       87.45      5.53 o 
  -3  -8   5       96.33      100.02      4.06 o 
  -2  -8   5      427.57      456.57     15.46 o 
  -1  -8   5       88.39       92.01      3.73 o 
   0  -8   5       32.14       21.39      2.75 o 
   1  -8   5      660.92      737.38     23.11 o 
   2  -8   5      135.59      150.52      9.32 o 
   3  -8   5       73.01       75.93      4.28 o 
   4  -8   5      240.84      238.07      8.13 o 
   5  -8   5      199.01      192.22      7.53 o 
   6  -8   5       74.92       84.39      5.94 o 
   7  -8   5        2.80        7.21      4.10 o 
  -7  -7   5       30.60       25.91      3.89 o 
  -6  -7   5       83.00       74.47      7.02 o 
  -5  -7   5        0.12        3.01      2.02 o 
  -4  -7   5        4.18        4.35      1.76 o 
  -3  -7   5      139.83      129.89     10.28 o 
  -2  -7   5       25.81       33.65      2.83 o 
  -1  -7   5        6.16        8.02      1.86 o 
   0  -7   5        0.56        1.45      1.18 o 
   1  -7   5      148.28      165.76      5.01 o 
   2  -7   5        0.30        1.18      0.87 o 
   3  -7   5       47.83       42.44      5.79 o 
   4  -7   5       57.29       52.61      3.67 o 
   5  -7   5      117.65      115.79      6.47 o 
   6  -7   5        0.01       -1.14      2.73 o 
   7  -7   5        5.37        4.84      2.19 o 
  -8  -6   5        1.49        1.29      2.19 o 
  -7  -6   5       67.24       76.21      8.52 o 
  -6  -6   5      116.30      124.98      8.24 o 
  -5  -6   5       66.43       73.22      5.10 o 
  -4  -6   5      116.22       96.65      5.62 o 
  -3  -6   5      135.80      117.22      3.51 o 
  -2  -6   5       25.80       24.34      1.87 o 
  -1  -6   5     1136.84     1221.59     34.39 o 
   0  -6   5      682.47      812.57     43.79 o 
   1  -6   5        0.11        9.34      2.47 o 
   2  -6   5      137.55      141.65     17.84 o 
   3  -6   5      449.46      445.49     26.56 o 
   4  -6   5       23.65       25.77      2.88 o 
   5  -6   5        0.02        0.75      0.95 o 
   6  -6   5      204.78      205.32     10.78 o 
   7  -6   5       73.33       68.14      5.57 o 
  -8  -5   5        7.37       14.74      3.16 o 
  -7  -5   5        5.06        8.90      5.47 o 
  -6  -5   5        1.64        6.53      2.80 o 
  -5  -5   5       26.68       33.61      3.33 o 
  -4  -5   5        0.00        1.22      1.45 o 
  -3  -5   5        8.85        8.84      1.06 o 
  -2  -5   5       24.87       12.28      1.01 o 
  -1  -5   5      681.00      706.65     17.16 o 
   0  -5   5      586.43      584.69     17.63 o 
   1  -5   5     1532.48     1538.51     51.45 o 
   2  -5   5        0.18        0.30      0.55 o 
   3  -5   5       73.56       86.17      5.71 o 
   4  -5   5        0.89        0.50      1.43 o 
   5  -5   5       35.96       28.17      1.82 o 
   6  -5   5      179.70      173.27     20.13 o 
   7  -5   5       27.70       33.60      5.84 o 
   8  -5   5       15.88       13.92      4.10 o 
  -8  -4   5       13.02       14.71      3.33 o 
  -7  -4   5        3.71        5.47      3.11 o 
  -6  -4   5      169.38      178.26     11.00 o 
  -5  -4   5      682.47      656.43     29.75 o 
  -4  -4   5        6.60        3.24      3.36 o 
  -3  -4   5       89.91       86.41      5.65 o 
  -2  -4   5      389.49      365.72      7.95 o 
  -1  -4   5      615.75      599.92     13.51 o 
   0  -4   5       41.21       39.73      1.85 o 
   1  -4   5     1056.05     1173.30     26.54 o 
   2  -4   5      238.78      198.63      4.39 o 
   3  -4   5       44.02       37.12      2.12 o 
   4  -4   5      728.69      776.66     21.36 o 
   5  -4   5       29.92       31.64      3.06 o 
   6  -4   5       16.13       11.08      2.14 o 
   7  -4   5       34.66       33.87      4.41 o 
   8  -4   5       67.17       92.12      9.32 o 
  -8  -3   5       24.61       27.25      6.28 o 
  -7  -3   5        3.93        4.29      2.05 o 
  -6  -3   5        6.62       10.33      2.53 o 
  -5  -3   5        4.39       10.30      2.30 o 
  -4  -3   5       41.55       49.79      3.01 o 
  -3  -3   5       33.29       31.56      2.06 o 
  -2  -3   5      387.93      430.47     12.62 o 
  -1  -3   5      607.29      688.32     19.46 o 
   0  -3   5      271.40      325.16      6.35 o 
   1  -3   5      504.82      531.10     28.44 o 
   2  -3   5       84.72       89.42      2.01 o 
   3  -3   5      172.71      171.65     11.19 o 
   4  -3   5       14.63       12.91      0.94 o 
   5  -3   5       43.42       47.62      3.84 o 
   6  -3   5       34.32       30.00      2.06 o 
   7  -3   5       18.66       14.38      2.53 o 
   8  -3   5        6.62        9.70      3.23 o 
  -8  -2   5        0.02        0.37      2.98 o 
  -7  -2   5       83.51       79.08      6.46 o 
  -6  -2   5      112.50      103.97      7.14 o 
  -5  -2   5      150.88      149.09      7.09 o 
  -4  -2   5      130.94      118.41      5.22 o 
  -3  -2   5      764.80      771.90     20.93 o 
  -2  -2   5      199.11      204.28      8.99 o 
  -1  -2   5      141.73      119.38      3.83 o 
   0  -2   5     3194.53     3037.75     65.83 o 
   1  -2   5      196.77      194.96      8.14 o 
   2  -2   5       60.90       69.03      1.98 o 
   3  -2   5      749.96      684.11     23.88 o 
   4  -2   5      110.37      125.64      3.55 o 
   5  -2   5       66.18       72.30      2.84 o 
   6  -2   5       10.24        8.97      1.42 o 
   7  -2   5       28.34       26.58      2.86 o 
   8  -2   5       17.18       17.40      3.61 o 
  -8  -1   5       36.20       27.54      3.88 o 
  -7  -1   5      142.45      137.36      7.86 o 
  -6  -1   5        4.69       12.90      3.23 o 
  -5  -1   5       40.67       45.57      3.42 o 
  -4  -1   5      475.80      476.38     17.32 o 
  -3  -1   5      465.39      495.87      9.82 o 
  -2  -1   5     2155.28     2198.82     85.44 o 
  -1  -1   5       28.81       36.43      2.32 o 
   0  -1   5       57.27       52.08      3.16 o 
   1  -1   5       17.69       26.52      6.22 o 
   2  -1   5      675.94      703.10     27.10 o 
   3  -1   5       89.22      119.79      3.12 o 
   4  -1   5        7.99       16.38      1.53 o 
   5  -1   5        2.45        2.89      1.10 o 
   6  -1   5        3.76        6.40      1.20 o 
   7  -1   5       13.62       11.70      4.91 o 
   8  -1   5        0.12       -0.12      2.11 o 
  -8   0   5      141.72      129.03      8.17 o 
  -7   0   5       28.43       28.09      3.34 o 
  -6   0   5        0.03        0.62      1.73 o 
  -5   0   5      664.68      661.42     61.04 o 
  -4   0   5        4.82        3.89      0.57 o 
  -3   0   5       20.75       24.81      1.07 o 
  -2   0   5     1216.95     1135.42     69.30 o 
  -1   0   5      447.30      475.19     13.29 o 
   0   0   5     1243.20     1278.74     23.97 o 
   1   0   5      597.33      595.09     32.47 o 
   2   0   5     1538.69     1543.09     52.83 o 
   3   0   5      156.85      163.97      3.60 o 
   4   0   5       48.77       45.98      2.22 o 
   5   0   5       79.80       86.69      3.24 o 
   6   0   5       10.40        8.74      1.24 o 
   7   0   5        8.65       12.35      1.91 o 
   8   0   5       23.00       24.61      4.23 o 
  -8   1   5        1.12        7.90      2.15 o 
  -7   1   5       51.66       54.78      7.27 o 
  -6   1   5       16.89       20.70      4.48 o 
  -5   1   5        6.22        8.48      1.01 o 
  -4   1   5      446.67      455.92     11.08 o 
  -3   1   5      615.80      654.40     15.03 o 
  -2   1   5      940.04      981.97     21.91 o 
  -1   1   5       13.34       13.76      1.34 o 
   0   1   5       16.25       19.07      2.13 o 
   1   1   5       61.13       61.05      1.38 o 
   2   1   5      323.71      330.09     12.64 o 
   3   1   5      153.44      159.87      3.92 o 
   4   1   5        4.71        8.19      0.95 o 
   5   1   5       79.30       80.10      4.44 o 
   6   1   5        5.61        8.32      1.33 o 
   7   1   5        0.15        0.31      0.93 o 
   8   1   5        1.01       11.06      3.85 o 
  -8   2   5       23.93       22.58      3.52 o 
  -7   2   5      396.72      393.87     19.34 o 
  -6   2   5      139.17      120.79      4.84 o 
  -5   2   5       47.63       46.93      2.34 o 
  -4   2   5       14.91       17.57      1.99 o 
  -3   2   5      806.49      744.75     30.33 o 
  -2   2   5       22.45       18.87      1.40 o 
  -1   2   5       24.57       14.65      1.10 o 
   0   2   5      385.63      328.41     13.49 o 
   1   2   5        2.62        3.04      1.24 o 
   2   2   5       18.66       18.00      2.17 o 
   3   2   5     1185.08     1179.24     31.24 o 
   4   2   5      179.31      161.72      4.80 o 
   5   2   5       27.76       36.50      2.25 o 
   6   2   5        0.08        1.71      1.23 o 
   7   2   5       18.79       24.24      2.72 o 
   8   2   5       42.78       45.50      6.22 o 
  -8   3   5       56.77       60.25      5.68 o 
  -7   3   5        5.81        8.11      1.94 o 
  -6   3   5       25.14       24.50      2.12 o 
  -5   3   5       26.74       20.55      2.33 o 
  -4   3   5        4.81        6.93      1.74 o 
  -3   3   5       13.74       14.39      1.47 o 
  -2   3   5      440.64      420.11     10.01 o 
  -1   3   5        1.36        2.22      0.93 o 
   0   3   5      355.47      361.61      7.57 o 
   1   3   5       81.49       72.82      3.98 o 
   2   3   5       44.83       44.87      1.69 o 
   3   3   5       26.85       31.49      1.59 o 
   4   3   5        9.47       11.47      1.44 o 
   5   3   5       45.70       44.38      2.72 o 
   6   3   5       13.71       11.31      1.55 o 
   7   3   5       73.75       81.45      5.86 o 
   8   3   5        0.76        0.99      2.73 o 
  -8   4   5        7.97        9.14      2.72 o 
  -7   4   5       29.77       31.65      3.11 o 
  -6   4   5      143.37      143.81      7.07 o 
  -5   4   5      608.61      593.13     27.40 o 
  -4   4   5      152.18      139.32      6.13 o 
  -3   4   5       11.80       10.25      1.42 o 
  -2   4   5      976.62      881.49     42.40 o 
  -1   4   5     1287.69     1332.28     29.49 o 
   0   4   5       25.00       17.24      1.15 o 
   1   4   5      290.76      263.83     13.47 o 
   2   4   5      597.00      590.29     15.33 o 
   3   4   5      743.94      790.52     22.84 o 
   4   4   5      101.09      117.54      4.47 o 
   5   4   5      246.79      241.36      8.47 o 
   6   4   5       48.98       49.37      6.36 o 
   7   4   5       11.80       13.31      3.73 o 
  -8   5   5        0.13        0.87      2.73 o 
  -7   5   5       11.96       12.43      3.17 o 
  -6   5   5       23.74       21.58      2.42 o 
  -5   5   5       96.01       98.49      4.29 o 
  -4   5   5       10.74       11.13      1.22 o 
  -3   5   5      147.41      160.07      7.72 o 
  -2   5   5      250.37      237.66     10.41 o 
  -1   5   5       26.91       34.24      4.10 o 
   0   5   5       13.84       16.35      1.92 o 
   1   5   5      116.75      116.04      5.96 o 
   2   5   5       79.24       70.93      4.72 o 
   3   5   5       27.76       25.61      2.26 o 
   4   5   5       25.05       33.66      2.29 o 
   5   5   5      136.80      146.13      7.02 o 
   6   5   5        2.19        4.43      1.31 o 
   7   5   5       17.78       26.35      6.22 o 
  -7   6   5       60.10       60.79      6.84 o 
  -6   6   5       30.66       19.24     15.79 o 
  -5   6   5      144.63      153.14      8.39 o 
  -4   6   5      631.68      602.56     27.69 o 
  -3   6   5      385.69      418.88     23.62 o 
  -2   6   5       17.33       16.02      3.73 o 
  -1   6   5      205.84      185.74      7.51 o 
   0   6   5       61.83       71.93      5.28 o 
   1   6   5      374.55      364.40     29.75 o 
   2   6   5      101.74      108.82      3.66 o 
   3   6   5      711.58      657.87     26.05 o 
   4   6   5      183.62      190.37      7.49 o 
   5   6   5       14.87       25.06      3.33 o 
   6   6   5       42.01       47.65      3.31 o 
   7   6   5       23.74       24.37      5.10 o 
  -7   7   5        0.25        4.23      2.98 o 
  -6   7   5        4.02        7.55      2.51 o 
  -5   7   5       92.72       96.06      6.83 o 
  -4   7   5        5.45        8.55      5.22 o 
  -3   7   5       50.37       45.94      6.78 o 
  -2   7   5      114.53      109.60      6.12 o 
  -1   7   5        0.64        1.04      1.36 o 
   0   7   5       41.68       35.62      2.85 o 
   1   7   5       21.79       18.53      2.90 o 
   2   7   5       19.88       13.39      1.43 o 
   3   7   5      125.33      100.99     10.36 o 
   4   7   5        0.43        1.87      1.32 o 
   5   7   5        2.19        5.82      2.17 o 
   6   7   5        0.61        0.90      1.71 o 
  -6   8   5       34.14       34.62      3.88 o 
  -5   8   5        4.18        4.11      2.23 o 
  -4   8   5        9.84       11.85      5.97 o 
  -3   8   5      544.10      523.46     28.41 o 
  -2   8   5       54.60       53.98      4.15 o 
  -1   8   5       42.23       47.65      8.95 o 
   0   8   5        3.00        5.66      1.79 o 
   1   8   5       37.97       38.79      3.29 o 
   2   8   5       22.92       32.20     10.57 o 
   3   8   5       47.98       60.04      3.57 o 
   4   8   5       90.67       79.41      4.11 o 
   5   8   5       11.75       12.16      1.96 o 
   6   8   5       18.16       21.92      4.35 o 
  -6   9   5        8.93       10.02      2.78 o 
  -5   9   5        1.10        1.57      2.35 o 
  -4   9   5       30.89       21.39      3.40 o 
  -3   9   5      148.18      145.83      9.23 o 
  -2   9   5        5.90        3.05      1.80 o 
  -1   9   5       11.95       17.23      2.55 o 
   0   9   5       25.26       19.27      2.53 o 
   1   9   5       13.17       12.74      2.33 o 
   2   9   5       13.85       13.80      2.80 o 
   3   9   5        2.46       -0.12      3.11 o 
   4   9   5       15.04       22.93      3.69 o 
   5   9   5        5.51        9.08      2.14 o 
  -5  10   5       57.11       51.47      5.20 o 
  -4  10   5        4.15        3.19      4.10 o 
  -3  10   5       20.10       23.51      3.92 o 
  -2  10   5      108.03       95.67      6.80 o 
  -1  10   5       49.65       48.39      3.96 o 
   0  10   5       15.36       14.28      2.98 o 
   1  10   5        3.26       -0.68      1.62 o 
   2  10   5      127.85      125.22      7.95 o 
   3  10   5       22.32       25.83      6.03 o 
   4  10   5        3.75        9.68      4.35 o 
  -4  11   5        0.51        2.03      2.30 o 
  -3  11   5        1.03        5.87      2.49 o 
  -2  11   5       82.81       63.74      5.25 o 
  -1  11   5        0.00        6.42      6.53 o 
   0  11   5       31.43       31.39      6.65 o 
   1  11   5        1.39        1.35      2.02 o 
   2  11   5       19.27       23.88      3.52 o 
   3  11   5       14.60       20.56      3.41 o 
  -2  12   5       55.71       64.30      9.76 o 
  -1  12   5       56.50       53.85      5.90 o 
   0  12   5      119.53      123.47     14.48 o 
   1  12   5        4.37        7.11      8.58 o 
   2  12   5        5.62       12.91      3.63 o 
  -1 -14   6       36.54       28.14      4.75 o 
   0 -14   6       46.47       37.00      6.09 o 
  -2 -13   6        0.37        2.24      3.85 o 
  -1 -13   6        8.62        8.83      3.11 o 
   0 -13   6       64.42       67.96     12.18 o 
   1 -13   6        4.82        3.51      2.71 o 
   2 -13   6        2.30        3.61      2.71 o 
   3 -13   6       13.89       20.51      6.22 o 
  -4 -12   6        6.37        8.33      3.98 o 
  -3 -12   6       27.82       26.85      5.35 o 
  -2 -12   6       29.99       35.27      4.15 o 
  -1 -12   6       68.76       70.88      6.28 o 
   0 -12   6       34.56       34.50      4.91 o 
   1 -12   6      122.35      138.70      9.65 o 
   2 -12   6       65.84       64.26      5.70 o 
   3 -12   6        0.18        0.12      4.04 o 
   4 -12   6       10.18       14.05      4.72 o 
  -5 -11   6        7.81       15.20      5.35 o 
  -4 -11   6       13.76       11.68      5.41 o 
  -3 -11   6      104.90       90.50      6.23 o 
  -2 -11   6       34.47       34.36      5.43 o 
  -1 -11   6        1.63        6.68      2.22 o 
   0 -11   6        5.24        7.63      3.67 o 
   1 -11   6      115.28      114.26      5.18 o 
   2 -11   6        1.06        3.36      2.11 o 
   3 -11   6       16.14       17.06      2.85 o 
   4 -11   6        1.46        2.49      3.73 o 
   5 -11   6        0.16        9.94      4.97 o 
  -6 -10   6       38.74       42.80      8.83 o 
  -5 -10   6       63.31       66.38      7.46 o 
  -4 -10   6       67.27       73.25     12.68 o 
  -3 -10   6      118.48      119.91      9.62 o 
  -2 -10   6       16.18       15.00      2.11 o 
  -1 -10   6      301.77      324.35     12.54 o 
   0 -10   6      258.13      289.00     24.69 o 
   1 -10   6       28.75       24.92      3.06 o 
   2 -10   6       87.97       82.73      3.83 o 
   3 -10   6      131.92      135.34      6.09 o 
   4 -10   6       47.28       37.81      2.74 o 
   5 -10   6        0.02       -2.98      3.36 o 
   6 -10   6       45.79       51.59      7.58 o 
  -6  -9   6       29.37       25.56      4.97 o 
  -5  -9   6      125.51      116.36      8.13 o 
  -4  -9   6      108.48      105.76      6.65 o 
  -3  -9   6       39.99       48.43      3.00 o 
  -2  -9   6      268.61      239.09      9.53 o 
  -1  -9   6       30.45       29.49      2.30 o 
   0  -9   6       21.33       22.65      2.82 o 
   1  -9   6        1.94        2.63      1.18 o 
   2  -9   6       34.44       24.58      2.75 o 
   3  -9   6        9.87        8.72      1.65 o 
   4  -9   6        7.92       10.99      1.54 o 
   5  -9   6        2.27        1.58      1.92 o 
   6  -9   6        1.87       -0.87      3.11 o 
  -7  -8   6       25.80       20.09      3.40 o 
  -6  -8   6       52.66       49.73      7.83 o 
  -5  -8   6      193.90      198.00     11.87 o 
  -4  -8   6        0.33        0.68      1.57 o 
  -3  -8   6       41.14       42.10      2.29 o 
  -2  -8   6      188.04      194.09      7.20 o 
  -1  -8   6      155.83      155.62      6.92 o 
   0  -8   6      189.92      180.42      6.16 o 
   1  -8   6      344.85      353.27     11.36 o 
   2  -8   6      280.54      286.45     15.79 o 
   3  -8   6      118.01      120.23      6.53 o 
   4  -8   6      129.26      130.68      8.39 o 
   5  -8   6       39.03       40.47      3.37 o 
   6  -8   6       12.04       14.20      2.71 o 
   7  -8   6       11.58       11.44      4.60 o 
  -7  -7   6       14.37       15.36      3.29 o 
  -6  -7   6        9.30        6.59      2.55 o 
  -5  -7   6        3.39        3.29      1.84 o 
  -4  -7   6       90.87       74.81      5.47 o 
  -3  -7   6      133.59      143.54      4.70 o 
  -2  -7   6      347.69      347.60     10.23 o 
  -1  -7   6       30.72       36.28      2.27 o 
   0  -7   6        7.06       10.38      1.27 o 
   1  -7   6        0.69        3.71      2.08 o 
   2  -7   6       11.96       16.27      1.75 o 
   3  -7   6        0.85        1.59      0.93 o 
   4  -7   6        0.05        1.43      1.00 o 
   5  -7   6        7.38        9.95      1.91 o 
   6  -7   6       17.03       19.02      2.59 o 
   7  -7   6       16.91        8.91      4.79 o 
  -8  -6   6        0.92       -1.16      2.19 o 
  -7  -6   6       95.63      106.07      9.09 o 
  -6  -6   6      245.13      250.52     19.89 o 
  -5  -6   6      140.04      133.87      7.78 o 
  -4  -6   6       14.94       14.03      2.28 o 
  -3  -6   6      236.55      250.04      6.98 o 
  -2  -6   6        7.44       12.44      1.22 o 
  -1  -6   6      239.49      250.70      6.94 o 
   0  -6   6      654.61      630.36     33.17 o 
   1  -6   6      149.28      141.28      8.95 o 
   2  -6   6       96.19      108.07      4.38 o 
   3  -6   6      768.81      738.77     21.02 o 
   4  -6   6      309.18      292.44      8.63 o 
   5  -6   6       53.83       55.87      4.48 o 
   6  -6   6       10.48       11.70      1.98 o 
   7  -6   6        5.02        6.89      3.05 o 
  -8  -5   6        1.88        7.09      4.48 o 
  -7  -5   6       40.59       38.62      4.17 o 
  -6  -5   6       29.09       33.02      4.06 o 
  -5  -5   6      157.57      141.29      8.24 o 
  -4  -5   6        6.36       12.17      2.10 o 
  -3  -5   6        0.67        1.96      0.77 o 
  -2  -5   6       18.55       11.95      2.37 o 
  -1  -5   6       54.60       59.42      4.13 o 
   0  -5   6      364.05      373.23     11.67 o 
   1  -5   6      531.44      543.70     51.50 o 
   2  -5   6        8.68        5.20      1.09 o 
   3  -5   6        7.86       10.05      0.90 o 
   4  -5   6       86.63       78.11      2.63 o 
   5  -5   6      268.50      260.83     12.58 o 
   6  -5   6       24.76       24.27      5.03 o 
   7  -5   6       39.54       35.95      8.02 o 
  -8  -4   6       79.56       70.35      6.20 o 
  -7  -4   6       62.52       57.42      5.41 o 
  -6  -4   6        0.47        0.03      2.86 o 
  -5  -4   6     1166.55     1140.04     58.99 o 
  -4  -4   6      205.04      211.02      9.12 o 
  -3  -4   6       12.25       20.12      1.75 o 
  -2  -4   6      487.47      463.24     10.86 o 
  -1  -4   6      294.07      340.36      8.51 o 
   0  -4   6       79.70       86.65      2.28 o 
   1  -4   6      750.81      702.33     14.83 o 
   2  -4   6      749.29      661.47     40.02 o 
   3  -4   6      342.12      381.41      8.61 o 
   4  -4   6      261.42      213.19      6.33 o 
   5  -4   6      290.65      286.80     12.62 o 
   6  -4   6       21.30       20.07      6.46 o 
   7  -4   6        5.77       11.09      2.44 o 
   8  -4   6       49.12       48.36      6.84 o 
  -8  -3   6        0.33       -1.07      1.99 o 
  -7  -3   6       48.26       45.77      4.60 o 
  -6  -3   6       25.94       32.17      3.54 o 
  -5  -3   6       12.70        7.51      2.30 o 
  -4  -3   6        0.57        1.86      3.23 o 
  -3  -3   6       61.71       50.17      1.74 o 
  -2  -3   6       37.47       39.73      1.43 o 
  -1  -3   6        9.78       17.42      0.98 o 
   0  -3   6      363.66      420.69      8.76 o 
   1  -3   6       34.42       48.17      1.48 o 
   2  -3   6        5.89        6.90      1.13 o 
   3  -3   6        8.56        3.49      0.70 o 
   4  -3   6        1.48        2.69      0.87 o 
   5  -3   6       80.25       79.35      6.90 o 
   6  -3   6       49.50       44.21      4.54 o 
   7  -3   6       53.53       52.73      4.56 o 
   8  -3   6        8.71       21.75      5.35 o 
  -8  -2   6       50.25       53.41      5.35 o 
  -7  -2   6      367.70      343.60     20.26 o 
  -6  -2   6      225.96      238.85     24.99 o 
  -5  -2   6        9.01       15.06      2.36 o 
  -4  -2   6      190.70      173.66      7.28 o 
  -3  -2   6     1483.77     1694.95     58.80 o 
  -2  -2   6        9.27       10.46      1.00 o 
  -1  -2   6       47.76       76.98      6.03 o 
   0  -2   6      116.92       86.53      1.98 o 
   1  -2   6       70.52       74.56      2.98 o 
   2  -2   6       10.72        8.04      1.13 o 
   3  -2   6     1024.91      966.00     18.85 o 
   4  -2   6      278.93      300.08     15.41 o 
   5  -2   6       30.37       31.06      1.60 o 
   6  -2   6       26.90       22.23      2.67 o 
   7  -2   6       54.49       60.12      4.35 o 
   8  -2   6       19.49       13.92      3.61 o 
  -8  -1   6       67.25       74.28     10.94 o 
  -7  -1   6        0.04        3.11      6.15 o 
  -6  -1   6       53.75       65.86      9.57 o 
  -5  -1   6       40.79       39.26      3.34 o 
  -4  -1   6      271.72      264.56      7.14 o 
  -3  -1   6      874.75      941.91     21.43 o 
  -2  -1   6        5.51        7.95      0.81 o 
  -1  -1   6        4.87        4.79      1.86 o 
   0  -1   6       65.05       81.46      1.74 o 
   1  -1   6       30.20       41.43      1.89 o 
   2  -1   6      197.05      206.49      8.76 o 
   3  -1   6       66.23       62.48      2.91 o 
   4  -1   6       40.01       36.65      1.41 o 
   5  -1   6       10.79       10.80      1.08 o 
   6  -1   6        1.98        2.80      1.49 o 
   7  -1   6        9.49        8.45      2.42 o 
   8  -1   6        9.89       14.79      4.10 o 
  -8   0   6        2.69        6.73      3.92 o 
  -7   0   6        4.45        6.54      2.67 o 
  -6   0   6       16.02       19.56      2.80 o 
  -5   0   6      375.14      365.86     15.55 o 
  -4   0   6       91.41       77.45      2.55 o 
  -3   0   6       21.58       21.48      1.18 o 
  -2   0   6     1095.02     1169.33     37.44 o 
  -1   0   6     1515.23     1578.17     36.20 o 
   0   0   6     4962.94     4986.07    123.40 o 
   1   0   6       31.44       33.61      1.77 o 
   2   0   6       73.18       78.73      1.50 o 
   3   0   6      412.07      409.31     20.03 o 
   4   0   6        7.14        6.41      1.25 o 
   5   0   6       52.89       60.28      2.53 o 
   6   0   6        7.06        8.97      1.85 o 
   7   0   6        0.28        0.38      2.80 o 
   8   0   6       47.52       53.21      6.09 o 
  -8   1   6       38.78       41.77      4.45 o 
  -7   1   6       97.35      104.80      6.77 o 
  -6   1   6       10.73        8.93      1.93 o 
  -5   1   6        6.23        9.23      1.44 o 
  -4   1   6      116.95      126.46      4.26 o 
  -3   1   6      904.36      851.18     27.72 o 
  -2   1   6        0.13       -0.69      0.69 o 
  -1   1   6       28.99       25.97      1.18 o 
   0   1   6        0.47        3.51      0.64 o 
   1   1   6       16.18       14.98      0.78 o 
   2   1   6      104.94       95.82      2.18 o 
   3   1   6        0.82        1.92      0.66 o 
   4   1   6       12.50       18.28      1.20 o 
   5   1   6        8.62        9.29      1.22 o 
   6   1   6       26.59       27.76      2.03 o 
   7   1   6        0.00        3.78      2.42 o 
   8   1   6       20.89       11.69      3.48 o 
  -8   2   6       51.06       37.02      4.18 o 
  -7   2   6       20.59       15.39      2.69 o 
  -6   2   6       45.97       35.81      4.04 o 
  -5   2   6       33.40       45.63      4.33 o 
  -4   2   6      157.80      163.34      8.64 o 
  -3   2   6      888.27      798.65     36.03 o 
  -2   2   6      168.54      211.22      6.75 o 
  -1   2   6     1209.72     1295.70     59.42 o 
   0   2   6      385.40      392.32      8.44 o 
   1   2   6       31.59       25.06      1.54 o 
   2   2   6       42.80       42.77      3.25 o 
   3   2   6      522.07      543.77     14.32 o 
   4   2   6      181.81      187.09      5.76 o 
   5   2   6        0.42        1.25      1.03 o 
   6   2   6       11.88       16.68      1.82 o 
   7   2   6       41.14       39.79      4.41 o 
   8   2   6       23.72       30.46      5.35 o 
  -8   3   6       29.73       31.75      3.55 o 
  -7   3   6       25.13       25.51      8.14 o 
  -6   3   6       34.40       22.68      2.74 o 
  -5   3   6       71.66       71.76      6.28 o 
  -4   3   6       15.57       18.24      2.37 o 
  -3   3   6      427.97      403.24     12.28 o 
  -2   3   6      248.79      242.44     10.64 o 
  -1   3   6      477.17      545.40     12.64 o 
   0   3   6      130.78      124.68      4.41 o 
   1   3   6      214.64      218.80      7.73 o 
   2   3   6        3.14        0.43      0.95 o 
   3   3   6      104.10      114.40      3.81 o 
   4   3   6        9.30        9.59      1.26 o 
   5   3   6        4.64        3.87      1.16 o 
   6   3   6       16.70       12.76      2.50 o 
   7   3   6        0.81        0.75      2.36 o 
  -8   4   6       19.26       24.86      4.97 o 
  -7   4   6      181.88      164.26      8.96 o 
  -6   4   6       52.31       54.03      3.18 o 
  -5   4   6       45.30       43.83      2.56 o 
  -4   4   6      274.95      297.56     16.71 o 
  -3   4   6     1839.88     1802.54     52.47 o 
  -2   4   6      397.79      391.83      9.23 o 
  -1   4   6      308.13      280.08      6.68 o 
   0   4   6      109.59       92.30      2.46 o 
   1   4   6      494.29      498.43     16.32 o 
   2   4   6      456.04      417.26     11.56 o 
   3   4   6      331.33      363.09     11.24 o 
   4   4   6      300.44      301.37      9.93 o 
   5   4   6      102.20       96.35      4.38 o 
   6   4   6       15.53       15.24      2.68 o 
   7   4   6       32.17       45.50      7.21 o 
  -7   5   6      111.23      120.58     11.06 o 
  -6   5   6       18.03       19.79      3.17 o 
  -5   5   6       69.67       68.76      5.83 o 
  -4   5   6        3.89        5.94      1.43 o 
  -3   5   6       24.57       26.99      1.62 o 
  -2   5   6       49.20       41.73      2.15 o 
  -1   5   6        0.03       -0.09      0.35 o 
   0   5   6        0.02        1.04      0.89 o 
   1   5   6       16.75       14.96      1.10 o 
   2   5   6       45.41       33.99      4.15 o 
   3   5   6       45.43       45.23      2.50 o 
   4   5   6      118.97      115.32      4.72 o 
   5   5   6        9.38       11.38      1.50 o 
   6   5   6        0.36        2.50      2.23 o 
   7   5   6        0.15        4.48      2.86 o 
  -7   6   6       35.64       37.42      4.48 o 
  -6   6   6      161.25      165.35      9.80 o 
  -5   6   6      259.82      283.36     15.29 o 
  -4   6   6        7.81        8.54      2.36 o 
  -3   6   6      141.92      149.97      8.20 o 
  -2   6   6      869.36      810.86     34.31 o 
  -1   6   6      300.90      299.46     12.28 o 
   0   6   6       55.07       57.84      3.41 o 
   1   6   6      217.71      218.71     12.11 o 
   2   6   6      496.96      469.08     27.71 o 
   3   6   6      251.14      243.95     10.24 o 
   4   6   6        6.32       12.05      1.72 o 
   5   6   6      107.74      114.83      5.59 o 
   6   6   6       30.53       24.55      2.58 o 
  -7   7   6        1.16        0.87      3.48 o 
  -6   7   6        4.03       -0.72      3.73 o 
  -5   7   6       56.49       75.20      6.06 o 
  -4   7   6        2.49        1.62      1.93 o 
  -3   7   6       18.48        9.15      3.61 o 
  -2   7   6       99.94       83.76      5.08 o 
  -1   7   6       26.24       29.24      3.03 o 
   0   7   6       24.15       20.11      2.67 o 
   1   7   6       16.63       16.25      2.60 o 
   2   7   6        7.47        8.09      1.58 o 
   3   7   6        0.13       -0.95      0.95 o 
   4   7   6       13.69       11.13      1.79 o 
   5   7   6        2.98        2.53      1.47 o 
   6   7   6        0.50        0.90      1.82 o 
  -6   8   6       16.05       26.60      4.04 o 
  -5   8   6       13.47       16.32      2.83 o 
  -4   8   6      231.70      226.21     26.85 o 
  -3   8   6       73.75       70.54      7.15 o 
  -2   8   6        0.08       -1.42      1.62 o 
  -1   8   6       16.61       20.07      4.16 o 
   0   8   6       17.89       20.28      2.53 o 
   1   8   6        3.52        9.40      2.23 o 
   2   8   6        3.00        7.02      2.98 o 
   3   8   6      361.63      367.28     24.49 o 
   4   8   6       51.20       51.08      3.87 o 
   5   8   6        0.79       -0.17      1.24 o 
  -5   9   6        0.03       -0.62      3.11 o 
  -4   9   6       16.08       15.85      2.95 o 
  -3   9   6        0.64        0.23      1.68 o 
  -2   9   6       37.80       42.40      4.18 o 
  -1   9   6       76.57       70.23      5.14 o 
   0   9   6       18.82       14.85      2.85 o 
   1   9   6        8.44       14.15      2.37 o 
   2   9   6       13.38       14.73      2.71 o 
   3   9   6       58.98       59.02      5.47 o 
   4   9   6        9.13       15.82      3.13 o 
   5   9   6       13.84       20.06      3.31 o 
  -5  10   6       51.18       62.38      6.06 o 
  -4  10   6        4.28       10.98      3.54 o 
  -3  10   6       55.20       48.56      4.86 o 
  -2  10   6       86.19       93.24     11.56 o 
  -1  10   6        9.62       14.10      3.85 o 
   0  10   6        4.66        3.68      2.19 o 
   1  10   6       86.66       87.68      6.69 o 
   2  10   6       19.25       21.35      6.71 o 
   3  10   6        0.30        0.57      1.80 o 
   4  10   6       10.58        6.91      2.69 o 
  -3  11   6       32.95       22.08      3.85 o 
  -2  11   6        6.36        7.05      3.61 o 
  -1  11   6       63.67       57.72      7.21 o 
   0  11   6        0.31        0.43      2.86 o 
   1  11   6        0.31       -3.11      3.11 o 
   2  11   6        0.00       -1.80      2.11 o 
   3  11   6       10.88       13.75      3.16 o 
  -1  12   6       44.00       44.70      6.09 o 
   0  12   6       15.76       19.16      5.53 o 
   1  12   6        5.89        8.85      6.03 o 
  -3 -13   7        1.94        7.09      4.72 o 
  -2 -13   7       23.73       22.75      5.22 o 
  -1 -13   7        0.57        2.14      2.10 o 
   0 -13   7       26.50       22.03      3.41 o 
   1 -13   7       26.34       35.53      6.84 o 
   2 -13   7       14.33       20.01      6.46 o 
   3 -13   7        3.07        8.95      4.35 o 
  -4 -12   7        7.03        6.22      3.85 o 
  -3 -12   7       18.36       21.04      3.56 o 
  -2 -12   7       26.93       23.99      2.71 o 
  -1 -12   7       41.20       49.51      4.57 o 
   0 -12   7      117.89      112.45      7.43 o 
   1 -12   7      104.86      120.40      8.82 o 
   2 -12   7       27.02       25.75      3.77 o 
   3 -12   7       36.90       31.45      6.34 o 
   4 -12   7       51.19       40.65      6.84 o 
  -5 -11   7        4.85        5.67      2.63 o 
  -4 -11   7       13.14       11.02      2.80 o 
  -3 -11   7       32.73       28.25      4.35 o 
  -2 -11   7       41.77       43.86      4.17 o 
  -1 -11   7        0.01        2.92      1.61 o 
   0 -11   7        0.15        8.08      5.57 o 
   1 -11   7        4.05        2.28      3.17 o 
   2 -11   7        0.00        1.55      1.33 o 
   3 -11   7        1.55       -0.60      2.67 o 
   4 -11   7        3.39       11.44      3.98 o 
   5 -11   7        7.86        4.97      3.48 o 
  -6 -10   7       72.24       76.10      8.70 o 
  -5 -10   7       72.81       70.61      6.42 o 
  -4 -10   7       10.09       12.77      6.71 o 
  -3 -10   7       41.42       46.50      3.08 o 
  -2 -10   7       22.65       26.27      2.89 o 
  -1 -10   7       24.98       31.76      2.48 o 
   0 -10   7       52.29       52.76      3.20 o 
   1 -10   7       93.84       90.79      4.86 o 
   2 -10   7       72.31       68.11      3.31 o 
   3 -10   7      175.96      168.04      7.45 o 
   4 -10   7       62.04       58.87      5.41 o 
   5 -10   7       16.73       12.56      4.35 o 
  -6  -9   7       12.66       20.27      7.02 o 
  -5  -9   7        0.57        4.22      2.36 o 
  -4  -9   7      155.68      151.42      9.39 o 
  -3  -9   7       59.29       48.98      4.75 o 
  -2  -9   7      115.69      101.64      5.29 o 
  -1  -9   7       90.56       82.57      4.75 o 
   0  -9   7        2.79        5.04      3.11 o 
   1  -9   7        1.85        2.83      3.51 o 
   2  -9   7      151.77      130.61      5.24 o 
   3  -9   7       40.32       41.42      4.85 o 
   4  -9   7        0.50        0.78      1.61 o 
   5  -9   7        4.80       10.86      5.66 o 
   6  -9   7        6.19        6.71      3.73 o 
  -7  -8   7        7.94        7.69      2.72 o 
  -6  -8   7        3.49        1.77      6.09 o 
  -5  -8   7      499.87      483.13     26.11 o 
  -4  -8   7      123.34      113.79      7.08 o 
  -3  -8   7        0.24        1.80      1.27 o 
  -2  -8   7       92.76       90.32      3.76 o 
  -1  -8   7      172.60      173.19      6.47 o 
   0  -8   7        0.29        7.15      5.03 o 
   1  -8   7       84.07      100.90      6.03 o 
   2  -8   7      122.25      113.33      6.05 o 
   3  -8   7      149.09      149.27      5.57 o 
   4  -8   7      124.37      123.16     11.62 o 
   5  -8   7       71.24       56.99      6.59 o 
   6  -8   7        7.85        8.45      2.46 o 
  -7  -7   7        5.33        1.95      2.86 o 
  -6  -7   7       78.03       81.47      6.68 o 
  -5  -7   7        3.14       10.61      2.94 o 
  -4  -7   7        1.01        6.28      3.73 o 
  -3  -7   7       61.42       62.48      4.41 o 
  -2  -7   7       78.70       78.37      3.37 o 
  -1  -7   7        0.09        3.12      1.02 o 
   0  -7   7       50.11       63.08      3.33 o 
   1  -7   7        2.96        0.81      3.05 o 
   2  -7   7       20.95       22.15      1.54 o 
   3  -7   7        5.89        4.64      1.08 o 
   4  -7   7       25.87       24.40      3.79 o 
   5  -7   7       13.58       13.10      2.28 o 
   6  -7   7       22.65       20.38      3.03 o 
   7  -7   7        0.90       -1.62      2.98 o 
  -7  -6   7      257.74      282.98     19.64 o 
  -6  -6   7      103.32      106.24      7.51 o 
  -5  -6   7        7.19        4.81      2.21 o 
  -4  -6   7      447.08      417.30     28.72 o 
  -3  -6   7      949.97      979.66     27.94 o 
  -2  -6   7       91.27       85.64      3.17 o 
  -1  -6   7      138.18      137.18      6.78 o 
   0  -6   7       89.98       99.40      4.12 o 
   1  -6   7      243.60      255.12      9.85 o 
   2  -6   7       24.86       32.19      1.76 o 
   3  -6   7      457.67      471.65     28.48 o 
   4  -6   7      240.05      242.00     11.10 o 
   5  -6   7       64.46       58.42      4.39 o 
   6  -6   7       31.96       30.19      3.42 o 
   7  -6   7       38.56       37.43      3.55 o 
  -8  -5   7        0.36        1.24      2.86 o 
  -7  -5   7        3.21       -0.39      4.48 o 
  -6  -5   7        0.33       -2.11      2.11 o 
  -5  -5   7        0.09       -2.73      2.73 o 
  -4  -5   7       83.43       89.17      5.10 o 
  -3  -5   7      112.35      104.29      3.18 o 
  -2  -5   7      244.42      226.17     15.08 o 
  -1  -5   7      140.18      142.00      6.26 o 
   0  -5   7      252.18      222.34     26.30 o 
   1  -5   7      455.83      470.33     14.43 o 
   2  -5   7        0.00        8.23      1.49 o 
   3  -5   7        9.75       10.81      1.23 o 
   4  -5   7       13.14       12.70      4.29 o 
   5  -5   7       39.16       40.24      3.22 o 
   6  -5   7        2.43        3.31      1.70 o 
   7  -5   7       24.26       28.57      3.33 o 
  -8  -4   7       29.41       27.36      5.28 o 
  -7  -4   7        4.43       10.65      3.01 o 
  -6  -4   7      274.28      245.01     13.17 o 
  -5  -4   7      549.51      538.50     27.10 o 
  -4  -4   7        8.67       11.31      2.98 o 
  -3  -4   7      336.81      267.84     25.47 o 
  -2  -4   7     1542.82     1734.56     48.61 o 
  -1  -4   7     2138.51     2224.71     63.77 o 
   0  -4   7      201.15      217.24      5.38 o 
   1  -4   7      289.12      313.46      6.49 o 
   2  -4   7      881.29      919.84     18.40 o 
   3  -4   7      541.17      510.36     19.39 o 
   4  -4   7      131.45      120.00      5.93 o 
   5  -4   7      139.56      139.52      7.27 o 
   6  -4   7       45.05       49.93      3.86 o 
   7  -4   7       34.80       32.77      3.42 o 
  -8  -3   7      110.44       91.43      7.76 o 
  -7  -3   7        5.34        4.42      2.09 o 
  -6  -3   7       95.06       82.17      5.56 o 
  -5  -3   7        0.01        0.75      2.49 o 
  -4  -3   7       19.18       17.42      2.24 o 
  -3  -3   7      735.28      766.65     23.23 o 
  -2  -3   7      400.92      441.92     14.71 o 
  -1  -3   7      359.05      405.90     23.00 o 
   0  -3   7      187.07      204.27      4.50 o 
   1  -3   7      936.30     1073.62     33.80 o 
   2  -3   7       23.24       22.03      1.93 o 
   3  -3   7       99.56       88.20      4.11 o 
   4  -3   7       40.35       37.20      2.72 o 
   5  -3   7        6.83        7.59      1.76 o 
   6  -3   7        0.07       -1.57      1.57 o 
   7  -3   7        4.15        1.38      1.88 o 
   8  -3   7       20.99       25.36      5.97 o 
  -8  -2   7        4.04        9.03      2.98 o 
  -7  -2   7       55.82       52.13      5.04 o 
  -6  -2   7       20.73       27.17      5.16 o 
  -5  -2   7       62.98       56.14      6.09 o 
  -4  -2   7      135.04      135.92      6.02 o 
  -3  -2   7      382.55      376.76      9.37 o 
  -2  -2   7       60.50       83.49      2.51 o 
  -1  -2   7     3122.19     3346.83    118.08 o 
   0  -2   7      785.64      891.31     19.45 o 
   1  -2   7       33.00       57.61      2.77 o 
   2  -2   7        5.05        3.26      2.05 o 
   3  -2   7      363.38      400.66     15.23 o 
   4  -2   7      224.27      234.15      9.58 o 
   5  -2   7        8.15       22.65     11.44 o 
   6  -2   7        1.92        5.52      2.98 o 
   7  -2   7       43.57       51.11      4.64 o 
   8  -2   7       16.55       28.22      5.97 o 
  -8  -1   7       14.18       16.38      3.03 o 
  -7  -1   7      131.32      144.95     12.18 o 
  -6  -1   7       13.86       22.45      3.01 o 
  -5  -1   7        6.48        7.65      2.10 o 
  -4  -1   7       27.86       32.76      2.71 o 
  -3  -1   7      353.88      375.17     13.27 o 
  -2  -1   7      541.30      620.83     15.14 o 
  -1  -1   7       19.52       19.92      1.34 o 
   0  -1   7      103.11      124.60      4.14 o 
   1  -1   7       14.67       11.72      0.84 o 
   2  -1   7       41.57       32.51      2.02 o 
   3  -1   7        4.57        5.78      1.57 o 
   4  -1   7       11.71       13.70      1.96 o 
   5  -1   7       18.99       20.12      3.23 o 
   6  -1   7        0.32        0.55      2.36 o 
   7  -1   7        6.79        7.08      3.23 o 
   8  -1   7        1.71        9.45      3.36 o 
  -8   0   7        0.18       -3.11      3.11 o 
  -7   0   7       24.69       25.26      3.22 o 
  -6   0   7       12.41       14.92      2.66 o 
  -5   0   7       55.00       51.67      4.00 o 
  -4   0   7       10.30       14.40      1.15 o 
  -3   0   7      480.06      602.67     41.31 o 
  -2   0   7      148.24      179.83      9.19 o 
  -1   0   7      725.71      905.75     24.53 o 
   0   0   7      564.72      581.98     13.88 o 
   1   0   7      427.72      480.40      9.60 o 
   2   0   7       64.93       56.18      1.12 o 
   3   0   7      223.09      200.22      4.06 o 
   4   0   7        1.37        4.23      3.78 o 
   5   0   7        6.34       12.00      3.61 o 
   6   0   7       15.07       13.38      2.67 o 
   7   0   7        7.31        9.07      2.21 o 
   8   0   7        7.30       13.18      4.35 o 
  -8   1   7       44.74       47.24      4.47 o 
  -7   1   7       13.37       12.04      2.80 o 
  -6   1   7        0.26        0.50      2.61 o 
  -5   1   7       11.85       12.32      1.34 o 
  -4   1   7        1.06        0.05      0.87 o 
  -3   1   7      258.99      270.46      9.31 o 
  -2   1   7      652.56      734.16     18.95 o 
  -1   1   7       62.32       67.86      4.05 o 
   0   1   7       76.20       79.31      2.31 o 
   1   1   7      212.40      224.25      4.82 o 
   2   1   7      150.55      134.01      2.98 o 
   3   1   7       52.04       41.81      1.57 o 
   4   1   7       94.91       84.68      3.37 o 
   5   1   7        0.42        7.33      2.73 o 
   6   1   7        5.00        4.29      2.30 o 
   7   1   7       11.37       12.87      2.19 o 
  -8   2   7       15.24       15.80      3.47 o 
  -7   2   7        1.47       -1.73      2.15 o 
  -6   2   7       38.77       43.51      3.55 o 
  -5   2   7       32.45       39.97      5.76 o 
  -4   2   7       16.33       21.69      5.97 o 
  -3   2   7      441.99      424.15     11.76 o 
  -2   2   7     1325.90     1434.19     39.92 o 
  -1   2   7       69.59       82.05      2.99 o 
   0   2   7     1017.90     1141.29     27.98 o 
   1   2   7      164.34      142.51      6.58 o 
   2   2   7      842.15      876.95     22.18 o 
   3   2   7      343.65      314.76      8.37 o 
   4   2   7       14.11       15.64      1.38 o 
   5   2   7      126.34      129.19      4.88 o 
   6   2   7        8.04        7.51      2.24 o 
   7   2   7        4.60        8.69      3.85 o 
  -8   3   7       18.09       16.75      4.60 o 
  -7   3   7        6.01       12.79      5.59 o 
  -6   3   7        0.02        3.48      2.61 o 
  -5   3   7       82.87      107.36     11.37 o 
  -4   3   7        3.67        6.30      2.30 o 
  -3   3   7        0.41        1.32      0.81 o 
  -2   3   7       56.50       50.33      3.75 o 
  -1   3   7      107.96      106.62      5.26 o 
   0   3   7      110.32      108.06      4.27 o 
   1   3   7      167.94      150.36      6.34 o 
   2   3   7      138.52      133.80      7.92 o 
   3   3   7       68.22       75.13     11.62 o 
   4   3   7      111.66      114.42      4.37 o 
   5   3   7      109.84       93.10      3.93 o 
   6   3   7        2.83        5.75      7.21 o 
   7   3   7        1.72       12.06      3.48 o 
  -8   4   7       20.51       17.53      4.35 o 
  -7   4   7       49.22       50.51      4.03 o 
  -6   4   7      149.74      123.77     14.75 o 
  -5   4   7      187.48      172.79      6.32 o 
  -4   4   7      219.15      223.92      7.53 o 
  -3   4   7      666.46      634.88     21.38 o 
  -2   4   7      129.92      128.01      3.81 o 
  -1   4   7      420.57      437.19     11.11 o 
   0   4   7      354.76      353.54      8.64 o 
   1   4   7       87.49       67.55      3.06 o 
   2   4   7       57.16       49.31      2.44 o 
   3   4   7     1678.58     1708.69     62.97 o 
   4   4   7      280.73      275.36      9.62 o 
   5   4   7        1.12       -0.81      1.13 o 
   6   4   7       61.81       59.87      5.09 o 
   7   4   7       91.01       82.29     10.19 o 
  -7   5   7       27.45       39.28      5.72 o 
  -6   5   7       84.19       82.15      5.85 o 
  -5   5   7       27.15       22.58      3.77 o 
  -4   5   7       16.31       17.51      3.04 o 
  -3   5   7      140.94      142.63      6.16 o 
  -2   5   7       10.83        7.82      1.26 o 
  -1   5   7        0.04        1.03      2.55 o 
   0   5   7       11.16       12.88      1.73 o 
   1   5   7        5.05        4.76      0.96 o 
   2   5   7       19.74       19.55      1.55 o 
   3   5   7        1.07        1.95      1.10 o 
   4   5   7        4.46        1.79      1.19 o 
   5   5   7        3.05        5.03      1.35 o 
   6   5   7        6.17        5.53      3.85 o 
   7   5   7        4.61        3.36      3.11 o 
  -6   6   7        3.37        0.93      2.92 o 
  -5   6   7      170.18      171.81     15.73 o 
  -4   6   7      111.34      107.11      6.35 o 
  -3   6   7      315.23      318.72     16.07 o 
  -2   6   7      578.79      554.37     23.89 o 
  -1   6   7      340.38      357.62     14.97 o 
   0   6   7       16.16       20.32      2.86 o 
   1   6   7      128.22      119.69      9.15 o 
   2   6   7      156.35      167.34      8.76 o 
   3   6   7        4.18        7.61      2.91 o 
   4   6   7      328.02      338.20     12.52 o 
   5   6   7      302.32      310.08     13.05 o 
   6   6   7        8.85       14.04      4.54 o 
  -6   7   7        5.02        7.11      2.33 o 
  -5   7   7       11.15       11.79      2.60 o 
  -4   7   7       57.63       57.20      7.09 o 
  -3   7   7       27.75       23.18      3.12 o 
  -2   7   7       10.11       15.18      3.36 o 
  -1   7   7        0.17        5.69      2.05 o 
   0   7   7       11.65       10.49      2.61 o 
   1   7   7       34.01       33.76      4.72 o 
   2   7   7        5.55        3.28      1.05 o 
   3   7   7       20.54       21.24      5.25 o 
   4   7   7       31.15       36.32      2.89 o 
   5   7   7        9.09       10.45      1.96 o 
   6   7   7        5.62       13.67      4.23 o 
  -6   8   7        2.63       11.12      6.09 o 
  -5   8   7        5.56       11.08      2.80 o 
  -4   8   7       46.13       52.25      5.59 o 
  -3   8   7       99.16       91.92      6.26 o 
  -2   8   7       15.43       17.91      2.83 o 
  -1   8   7        0.61        1.57      1.71 o 
   0   8   7      173.72      180.22      9.31 o 
   1   8   7        8.13       11.25      2.37 o 
   2   8   7       13.53       17.26      2.46 o 
   3   8   7       67.58       75.33      5.87 o 
   4   8   7        4.26        1.68      2.42 o 
   5   8   7        0.03       -0.36      1.66 o 
  -5   9   7        0.49        2.70      2.09 o 
  -4   9   7        9.50        9.69      2.54 o 
  -3   9   7        0.29       -0.37      1.93 o 
  -2   9   7       89.62       96.81      6.75 o 
  -1   9   7        0.12        0.57      2.18 o 
   0   9   7       93.67       88.61      6.28 o 
   1   9   7        0.07        2.77      2.05 o 
   2   9   7       40.05       50.20      4.22 o 
   3   9   7        5.65        9.84      2.27 o 
   4   9   7       17.69       20.34      3.11 o 
  -4  10   7        2.07       -0.74      2.19 o 
  -3  10   7       24.94       30.47      6.34 o 
  -2  10   7      207.73      221.28     14.14 o 
  -1  10   7       11.61       13.28      5.28 o 
   0  10   7        8.90       12.05      4.04 o 
   1  10   7       49.64       57.24      5.43 o 
   2  10   7       28.01       34.22      4.14 o 
   3  10   7        5.28        1.68      3.92 o 
  -3  11   7        0.05       -0.36      2.05 o 
  -2  11   7      118.93      117.31      8.70 o 
  -1  11   7       64.94       56.63      5.62 o 
   0  11   7       16.45       23.45      4.25 o 
   1  11   7        9.66       11.81      2.81 o 
   2  11   7       13.15       20.43      3.38 o 
  -2 -13   8        0.28        4.48      3.36 o 
  -1 -13   8        8.73        6.15      3.36 o 
   0 -13   8       27.04       27.90      4.00 o 
   1 -13   8       15.74       20.93      7.58 o 
   2 -13   8        0.70        5.97      4.10 o 
  -4 -12   8       52.29       44.44      5.67 o 
  -3 -12   8        0.05        0.25      2.73 o 
  -2 -12   8       68.60       64.97      4.32 o 
  -1 -12   8      168.09      171.69     11.28 o 
   0 -12   8        2.15       -0.12      1.32 o 
   1 -12   8        4.87        6.98      3.17 o 
   2 -12   8       56.60       46.24      6.96 o 
   3 -12   8       76.92       74.96      9.07 o 
  -5 -11   8        0.05        3.85      3.73 o 
  -4 -11   8        4.45       11.47      6.22 o 
  -3 -11   8       67.91       64.74      6.00 o 
  -2 -11   8       25.82       23.95      2.50 o 
  -1 -11   8        1.53        2.36      2.80 o 
   0 -11   8       49.92       54.69      3.36 o 
   1 -11   8       17.28       17.84      2.23 o 
   2 -11   8       14.02       10.96      1.90 o 
   3 -11   8        1.81        1.48      1.68 o 
   4 -11   8        3.80        2.11      3.36 o 
  -6 -10   8       43.15       54.20      6.36 o 
  -5 -10   8        1.80        5.08      2.72 o 
  -4 -10   8       91.55       91.39      7.33 o 
  -3 -10   8      166.99      182.91     16.72 o 
  -2 -10   8        0.48        2.38      1.41 o 
  -1 -10   8       24.61       28.02      2.42 o 
   0 -10   8       86.16       82.32      4.30 o 
   1 -10   8       51.14       46.32      4.12 o 
   2 -10   8        5.83        7.27      1.71 o 
   3 -10   8       56.26       54.79      4.69 o 
   4 -10   8       88.06       78.18      5.29 o 
   5 -10   8       10.84       20.64      5.84 o 
  -6  -9   8       34.65       31.99      4.15 o 
  -5  -9   8       43.05       41.02      4.68 o 
  -4  -9   8        8.34        8.66      3.73 o 
  -3  -9   8      152.65      143.34      6.18 o 
  -2  -9   8       37.87       33.92      2.72 o 
  -1  -9   8       22.86       23.42      2.51 o 
   0  -9   8       47.81       46.95      2.85 o 
   1  -9   8       29.32       33.27      2.20 o 
   2  -9   8        0.30       -0.58      1.33 o 
   3  -9   8       17.98       18.76      2.48 o 
   4  -9   8       12.07        9.78      4.23 o 
   5  -9   8        0.35        0.56      1.85 o 
   6  -9   8        1.46        1.64      1.85 o 
  -7  -8   8        5.45        5.08      3.07 o 
  -6  -8   8       90.90       82.57     10.82 o 
  -5  -8   8      109.44       90.86      6.58 o 
  -4  -8   8        0.23       -0.93      1.82 o 
  -3  -8   8       82.64       83.29      3.88 o 
  -2  -8   8      139.18      136.58      6.86 o 
  -1  -8   8      292.24      289.13     17.67 o 
   0  -8   8       37.44       30.94      5.62 o 
   1  -8   8       71.21       70.50      4.60 o 
   2  -8   8      307.47      291.65     28.68 o 
   3  -8   8        5.72       10.09      1.88 o 
   4  -8   8        2.09       -0.11      1.46 o 
   5  -8   8       45.79       38.98      3.67 o 
   6  -8   8        6.71        7.61      4.16 o 
  -7  -7   8        1.29       -1.88      3.61 o 
  -6  -7   8        2.00       -0.81      2.05 o 
  -5  -7   8       59.00       63.47      5.89 o 
  -4  -7   8       83.26       79.30      6.15 o 
  -3  -7   8      132.29      131.82      4.86 o 
  -2  -7   8      107.36      102.59      4.09 o 
  -1  -7   8        2.68        4.61      1.44 o 
   0  -7   8       28.21       31.91      1.86 o 
   1  -7   8        4.63        7.45      1.12 o 
   2  -7   8       20.18       16.84      1.56 o 
   3  -7   8       19.10       26.94      3.11 o 
   4  -7   8       24.87       20.07      2.77 o 
   5  -7   8       10.07       11.59      2.10 o 
   6  -7   8        1.39       -1.70      2.49 o 
  -7  -6   8       16.34       17.61      4.07 o 
  -6  -6   8       17.72       22.26      3.56 o 
  -5  -6   8      330.41      307.50     16.60 o 
  -4  -6   8      205.36      195.65     10.89 o 
  -3  -6   8      356.67      369.68     13.54 o 
  -2  -6   8      190.58      177.14     13.92 o 
  -1  -6   8      487.39      526.48     18.08 o 
   0  -6   8      277.22      245.80      9.31 o 
   1  -6   8        7.12        8.71      1.05 o 
   2  -6   8      230.14      213.15      9.15 o 
   3  -6   8      921.46      872.01     53.70 o 
   4  -6   8      146.71      149.30      8.09 o 
   5  -6   8        1.53        4.12      4.41 o 
   6  -6   8        5.26        4.96      1.91 o 
   7  -6   8       44.50       41.31      4.79 o 
  -8  -5   8       22.71       40.74      6.34 o 
  -7  -5   8       65.38       66.92      6.14 o 
  -6  -5   8        0.08       -0.57      2.67 o 
  -5  -5   8       33.35       23.60      3.20 o 
  -4  -5   8        1.52        2.12      1.75 o 
  -3  -5   8      139.40      123.72      3.66 o 
  -2  -5   8       74.47       72.12      2.77 o 
  -1  -5   8       51.43       54.86      2.28 o 
   0  -5   8        2.53        3.00      0.82 o 
   1  -5   8        4.61        8.20      0.88 o 
   2  -5   8      261.39      288.95     12.24 o 
   3  -5   8        0.01       -1.51      1.57 o 
   4  -5   8       83.35       75.80      5.13 o 
   5  -5   8      161.20      151.15      8.39 o 
   6  -5   8        0.52        3.23      1.86 o 
   7  -5   8        4.10        4.25      2.28 o 
  -8  -4   8       34.41       38.85      5.11 o 
  -7  -4   8       62.09       64.27      6.90 o 
  -6  -4   8       89.44       88.77      6.58 o 
  -5  -4   8       12.69       11.22      2.53 o 
  -4  -4   8      410.35      431.72     19.42 o 
  -3  -4   8     1070.98     1078.36     60.76 o 
  -2  -4   8       87.43       80.25      2.90 o 
  -1  -4   8      487.50      483.59     16.50 o 
   0  -4   8     1112.50     1223.66     31.99 o 
   1  -4   8      612.07      625.59     13.43 o 
   2  -4   8      134.12      135.81      6.34 o 
   3  -4   8      703.20      661.61     27.28 o 
   4  -4   8      261.02      230.49     10.47 o 
   5  -4   8      187.07      196.68     10.10 o 
   6  -4   8        1.36        4.50      1.88 o 
   7  -4   8       24.19       22.09      3.11 o 
  -8  -3   8        3.62        8.04      2.83 o 
  -7  -3   8       21.01       18.10      3.54 o 
  -6  -3   8        0.16       -3.73      3.73 o 
  -5  -3   8       49.42       51.89      4.48 o 
  -4  -3   8        2.25        4.13      1.70 o 
  -3  -3   8      184.82      174.30      8.55 o 
  -2  -3   8       37.33       35.10      1.70 o 
  -1  -3   8        7.23        5.84      1.18 o 
   0  -3   8      365.88      420.12      9.81 o 
   1  -3   8       32.93       44.09      2.69 o 
   2  -3   8       14.99       21.96      1.93 o 
   3  -3   8      121.82      129.27      5.80 o 
   4  -3   8       34.92       38.18      3.29 o 
   5  -3   8       13.53        9.81      2.67 o 
   6  -3   8       34.50       33.45      3.25 o 
   7  -3   8       33.23       31.13      3.78 o 
  -8  -2   8      131.06      133.60     10.15 o 
  -7  -2   8        0.09        2.31      3.67 o 
  -6  -2   8        4.63        8.88      2.32 o 
  -5  -2   8      137.27      124.03      6.92 o 
  -4  -2   8        0.56        1.82      2.55 o 
  -3  -2   8      541.76      573.41     14.67 o 
  -2  -2   8     1281.54     1368.84     37.54 o 
  -1  -2   8       59.20       56.65      2.48 o 
   0  -2   8     1101.49     1292.57     31.03 o 
   1  -2   8      858.34      904.73     32.69 o 
   2  -2   8      525.38      550.23     20.47 o 
   3  -2   8      445.64      455.22     17.79 o 
   4  -2   8       82.41       85.45      4.47 o 
   5  -2   8      119.14      114.09      6.66 o 
   6  -2   8       30.95       33.18      3.36 o 
   7  -2   8        0.01       -1.21      1.82 o 
  -8  -1   8      111.55      104.62      8.37 o 
  -7  -1   8       28.85       39.90      4.85 o 
  -6  -1   8      233.86      228.28     11.90 o 
  -5  -1   8       47.04       49.29      3.80 o 
  -4  -1   8        1.83       -0.46      0.84 o 
  -3  -1   8       39.19       49.23      1.97 o 
  -2  -1   8      266.86      297.25      7.72 o 
  -1  -1   8      104.13      107.62      3.77 o 
   0  -1   8        1.01        0.58      0.54 o 
   1  -1   8      118.17      112.31      4.44 o 
   2  -1   8        0.38        3.45      1.49 o 
   3  -1   8       22.54       27.05      2.36 o 
   4  -1   8       40.97       41.98      3.32 o 
   5  -1   8       64.85       51.39      4.03 o 
   6  -1   8        4.79        9.08      2.37 o 
   7  -1   8        0.22        0.84      1.71 o 
  -8   0   8        1.18        4.72      2.86 o 
  -7   0   8      180.07      175.53     12.99 o 
  -6   0   8      105.58       89.24      5.70 o 
  -5   0   8       59.66       62.40      4.45 o 
  -4   0   8      101.31      107.87      9.10 o 
  -3   0   8      279.64      288.36      8.01 o 
  -2   0   8       14.72       20.70      1.36 o 
  -1   0   8      385.38      396.13     20.82 o 
   0   0   8       40.83       36.50      1.34 o 
   1   0   8      739.55      761.23     22.31 o 
   2   0   8       29.72       26.94      2.02 o 
   3   0   8      627.26      576.32     21.91 o 
   4   0   8       41.13       49.84      7.15 o 
   5   0   8       10.27       11.24      2.28 o 
   6   0   8       44.78       48.26      4.22 o 
   7   0   8       88.01       89.60      6.19 o 
  -8   1   8       16.37       13.41      2.92 o 
  -7   1   8      133.20      129.00      7.68 o 
  -6   1   8       21.42       24.25      3.42 o 
  -5   1   8       46.97       42.81      2.42 o 
  -4   1   8       68.93       76.55      3.58 o 
  -3   1   8       83.04       93.53      3.46 o 
  -2   1   8       19.81       16.59      1.22 o 
  -1   1   8        5.30        7.24      1.59 o 
   0   1   8       18.03       16.22      1.22 o 
   1   1   8       38.99       46.42      1.77 o 
   2   1   8       15.71       18.45      2.21 o 
   3   1   8        4.83        9.83      1.46 o 
   4   1   8        8.55       11.90      2.05 o 
   5   1   8        0.00        2.36      2.61 o 
   6   1   8       58.95       53.15      4.17 o 
   7   1   8        6.34       14.44      5.66 o 
  -8   2   8       43.35       39.63      5.72 o 
  -7   2   8        5.75        3.16      1.89 o 
  -6   2   8        1.06        0.34      1.80 o 
  -5   2   8     1479.69     1479.21     53.21 o 
  -4   2   8      107.81       87.56     10.22 o 
  -3   2   8       57.89       61.17      3.13 o 
  -2   2   8      931.59      914.96     25.97 o 
  -1   2   8        0.04        1.49      0.88 o 
   0   2   8      209.43      211.72      5.52 o 
   1   2   8      465.22      483.24     12.08 o 
   2   2   8       81.97       71.65      4.50 o 
   3   2   8        8.85        6.34      1.02 o 
   4   2   8      219.78      204.97      7.47 o 
   5   2   8      136.06      141.73      7.68 o 
   6   2   8        8.43        8.00      2.49 o 
   7   2   8       16.07       20.24      3.61 o 
  -8   3   8       30.44       36.05      6.84 o 
  -7   3   8      150.23      140.05      8.32 o 
  -6   3   8       22.87       19.64      4.60 o 
  -5   3   8       38.23       29.95      2.14 o 
  -4   3   8        0.82        0.94      1.14 o 
  -3   3   8       21.88       22.13      1.72 o 
  -2   3   8        9.54       14.30      3.61 o 
  -1   3   8      137.67      128.33      4.86 o 
   0   3   8        1.88        2.02      0.68 o 
   1   3   8      167.77      162.33      4.53 o 
   2   3   8      302.62      307.56     10.70 o 
   3   3   8       95.39       97.19      5.56 o 
   4   3   8       17.55       14.58      2.57 o 
   5   3   8       19.47       23.19      2.94 o 
   6   3   8       14.84       15.46      3.42 o 
   7   3   8        6.00       17.03      5.35 o 
  -7   4   8      341.42      344.10     27.47 o 
  -6   4   8        8.83       11.76      2.32 o 
  -5   4   8       73.13       77.54      4.08 o 
  -4   4   8     1330.12     1261.19     42.34 o 
  -3   4   8     1089.29     1011.54     43.80 o 
  -2   4   8       21.42       15.17      2.09 o 
  -1   4   8      214.11      199.26      5.60 o 
   0   4   8      826.23      780.59     28.24 o 
   1   4   8       76.52       62.53      2.49 o 
   2   4   8       81.47       76.74      3.07 o 
   3   4   8      376.61      352.38     11.32 o 
   4   4   8        0.03        1.98      1.06 o 
   5   4   8       98.09      100.88      6.45 o 
   6   4   8      145.17      150.57     13.30 o 
   7   4   8       79.30      109.15     13.67 o 
  -7   5   8        1.84        0.87      3.23 o 
  -6   5   8      195.62      186.17     14.67 o 
  -5   5   8       70.76       70.53      4.53 o 
  -4   5   8        2.51        3.08      4.66 o 
  -3   5   8      125.92      118.63      9.84 o 
  -2   5   8      102.13      105.48      3.47 o 
  -1   5   8       24.27       19.07      2.94 o 
   0   5   8       15.52       18.10      1.36 o 
   1   5   8      100.36      105.73      5.58 o 
   2   5   8       77.16       78.14      3.24 o 
   3   5   8       17.26       16.16      1.55 o 
   4   5   8       47.43       46.43      2.90 o 
   5   5   8        0.00       -0.18      3.17 o 
   6   5   8        9.01        8.30      2.58 o 
  -7   6   8        0.91       -0.25      2.61 o 
  -6   6   8      162.43      173.81     12.74 o 
  -5   6   8       60.40       58.83      4.93 o 
  -4   6   8       58.04       69.49      4.88 o 
  -3   6   8      228.62      216.27     10.71 o 
  -2   6   8     1125.12     1064.23     49.49 o 
  -1   6   8       11.88       16.74      3.48 o 
   0   6   8      252.99      279.48     12.48 o 
   1   6   8      765.06      784.33     53.28 o 
   2   6   8      252.87      251.39     12.25 o 
   3   6   8       70.40       65.12      3.21 o 
   4   6   8       73.16       71.30      4.30 o 
   5   6   8       10.38       11.65      2.57 o 
   6   6   8        1.22        2.61      2.98 o 
  -6   7   8        1.67        0.42      2.11 o 
  -5   7   8       22.04       16.81      2.90 o 
  -4   7   8       12.28       18.99      5.66 o 
  -3   7   8       34.49       36.57      4.23 o 
  -2   7   8       14.63       24.25      2.83 o 
  -1   7   8       74.96       70.60      4.83 o 
   0   7   8       24.83       25.74      2.94 o 
   1   7   8       22.71       27.73      8.20 o 
   2   7   8        7.46       10.50      2.25 o 
   3   7   8       14.51       11.63      1.40 o 
   4   7   8        6.36       10.21      1.94 o 
   5   7   8       23.66       27.20      3.82 o 
  -5   8   8        0.42        0.71      1.93 o 
  -4   8   8       55.71       50.79      4.71 o 
  -3   8   8       66.94       70.59      5.43 o 
  -2   8   8        2.71        0.29      1.99 o 
  -1   8   8      612.37      605.40     30.77 o 
   0   8   8       23.74       24.35      3.10 o 
   1   8   8      104.06      105.24      9.94 o 
   2   8   8       63.56       65.21      4.88 o 
   3   8   8       57.09       59.98      5.13 o 
   4   8   8        1.10       -0.31      1.93 o 
  -5   9   8       58.61       71.02      6.85 o 
  -4   9   8       14.67       14.19      3.11 o 
  -3   9   8       14.72       12.29      2.74 o 
  -2   9   8        1.53       -0.32      1.84 o 
  -1   9   8       81.19       89.17      6.85 o 
   0   9   8       12.02       13.81      2.72 o 
   1   9   8        1.91       -0.92      1.91 o 
   2   9   8        4.35        8.29      2.23 o 
   3   9   8       22.43       20.02      2.98 o 
   4   9   8       13.67       15.63      3.08 o 
  -4  10   8       26.91       32.10      4.41 o 
  -3  10   8      126.36      121.09      9.37 o 
  -2  10   8        6.18       11.75      2.86 o 
  -1  10   8        0.09        2.24      3.23 o 
   0  10   8      135.25      119.20     10.88 o 
   1  10   8       60.87       56.74      5.17 o 
   2  10   8       10.23       12.76      4.10 o 
   3  10   8        5.21        6.97      2.39 o 
  -2  11   8        5.81        1.93      2.86 o 
  -1  11   8        0.53        2.02      3.67 o 
   0  11   8        0.89        3.48      2.46 o 
   1  11   8        0.09        0.33      2.02 o 
  -2 -13   9        0.67        0.99      2.98 o 
  -1 -13   9        3.05       -0.54      2.30 o 
   0 -13   9        0.14        3.91      2.52 o 
   1 -13   9       45.85       48.36      7.96 o 
  -4 -12   9       17.20       18.46      4.35 o 
  -3 -12   9       90.12       90.39     14.48 o 
  -2 -12   9      160.60      156.96     11.81 o 
  -1 -12   9       35.67       36.23      6.23 o 
   0 -12   9        0.41       -0.44      1.69 o 
   1 -12   9       87.31       84.03     11.06 o 
   2 -12   9      102.39       80.80     11.19 o 
   3 -12   9       25.06       31.82      5.84 o 
  -5 -11   9       88.28       89.44      8.60 o 
  -4 -11   9       44.52       33.83      7.40 o 
  -3 -11   9        0.00        3.48      2.10 o 
  -2 -11   9       38.23       33.76      5.14 o 
  -1 -11   9        3.97        3.09      3.48 o 
   0 -11   9       29.15       31.97      2.89 o 
   1 -11   9       13.80        9.95      2.06 o 
   2 -11   9        0.82        1.28      1.77 o 
   3 -11   9       15.43       18.32      3.34 o 
   4 -11   9       15.72        9.82      4.60 o 
  -5 -10   9        3.41        2.18      2.61 o 
  -4 -10   9       15.42       18.57      3.50 o 
  -3 -10   9       48.18       52.19      5.04 o 
  -2 -10   9       25.32       24.47      2.38 o 
  -1 -10   9      112.49      126.50      8.30 o 
   0 -10   9       27.29       30.71      2.84 o 
   1 -10   9       17.74       16.49      1.79 o 
   2 -10   9       73.38       76.57      4.90 o 
   3 -10   9      234.44      207.08     28.65 o 
   4 -10   9        1.64        7.93      2.57 o 
   5 -10   9        2.40       12.56      4.10 o 
  -6  -9   9        2.93        8.14      3.05 o 
  -5  -9   9       36.59       30.49      4.26 o 
  -4  -9   9       80.12       75.34      6.22 o 
  -3  -9   9      615.39      592.56     29.17 o 
  -2  -9   9       40.38       34.35      2.82 o 
  -1  -9   9        1.46        1.11      1.45 o 
   0  -9   9       10.92       13.69      2.11 o 
   1  -9   9       16.90       17.37      2.67 o 
   2  -9   9        1.49        6.36      5.10 o 
   3  -9   9       56.91       52.96      4.54 o 
   4  -9   9        3.17        5.60      2.98 o 
   5  -9   9       33.44       35.74      3.79 o 
  -6  -8   9        6.31       12.50      8.76 o 
  -5  -8   9        0.20        1.27      2.42 o 
  -4  -8   9        9.73        8.07      2.15 o 
  -3  -8   9       64.64       58.02      4.24 o 
  -2  -8   9       59.99       65.24      4.17 o 
  -1  -8   9       96.05       94.84      4.16 o 
   0  -8   9       48.31       53.29      4.81 o 
   1  -8   9       34.93       32.45      2.09 o 
   2  -8   9       36.20       31.63      2.94 o 
   3  -8   9      133.04      127.55     14.86 o 
   4  -8   9      204.94      162.56     27.60 o 
   5  -8   9       17.04       17.67      2.92 o 
   6  -8   9        0.55        2.53      3.54 o 
  -7  -7   9       33.75       46.11     12.43 o 
  -6  -7   9        0.56       -0.47      2.42 o 
  -5  -7   9       59.34       65.93      5.84 o 
  -4  -7   9       43.20       45.42      4.08 o 
  -3  -7   9        3.45        3.43      1.13 o 
  -2  -7   9      485.68      466.62     15.45 o 
  -1  -7   9       83.30       76.80      3.30 o 
   0  -7   9       52.93       60.99      5.66 o 
   1  -7   9       81.81       88.90      3.28 o 
   2  -7   9        7.49        3.27      1.80 o 
   3  -7   9       61.91       69.55      4.65 o 
   4  -7   9        8.12        9.82      8.89 o 
   5  -7   9        2.32        4.12      1.91 o 
   6  -7   9       17.11       14.49      2.80 o 
  -7  -6   9       67.10       83.95     12.56 o 
  -6  -6   9      118.62      124.63     10.13 o 
  -5  -6   9      280.88      278.51     18.34 o 
  -4  -6   9        3.19        7.87      3.79 o 
  -3  -6   9      248.15      239.05      7.73 o 
  -2  -6   9      100.36       92.64      3.67 o 
  -1  -6   9       52.48       59.49      2.81 o 
   0  -6   9       87.17       79.50      3.02 o 
   1  -6   9      597.57      627.30     21.18 o 
   2  -6   9      514.57      516.91     22.33 o 
   3  -6   9       89.70       94.31      9.57 o 
   4  -6   9       20.78       25.40      2.88 o 
   5  -6   9      164.60      158.33      8.87 o 
   6  -6   9       63.20       53.08      5.16 o 
  -7  -5   9       12.91       21.03      3.59 o 
  -6  -5   9       55.65       52.04      5.59 o 
  -5  -5   9        5.98        8.03      2.27 o 
  -4  -5   9        1.81        3.24      1.89 o 
  -3  -5   9       34.28       32.09      1.74 o 
  -2  -5   9        6.50        9.83      2.02 o 
  -1  -5   9       73.08       71.58      4.66 o 
   0  -5   9       72.86       69.95      2.59 o 
   1  -5   9       52.49       62.73      3.26 o 
   2  -5   9       18.78       19.78      2.48 o 
   3  -5   9        0.25       -1.32      1.49 o 
   4  -5   9       41.78       44.86      5.22 o 
   5  -5   9        0.81        3.73      2.98 o 
   6  -5   9        4.89        5.65      8.20 o 
   7  -5   9        8.79        6.50      2.86 o 
  -8  -4   9        9.73        6.09      2.83 o 
  -7  -4   9      363.43      351.58     21.08 o 
  -6  -4   9       82.87       87.56      6.35 o 
  -5  -4   9       97.91      106.37      7.09 o 
  -4  -4   9      334.96      315.42     14.53 o 
  -3  -4   9      938.46      943.54     34.64 o 
  -2  -4   9      700.28      745.64     22.09 o 
  -1  -4   9       81.66       85.27      5.97 o 
   0  -4   9       19.35       22.65      1.68 o 
   1  -4   9       42.50       35.13      2.50 o 
   2  -4   9      328.39      347.76     15.16 o 
   3  -4   9     1169.96     1135.76     51.36 o 
   4  -4   9      287.72      278.50     13.59 o 
   5  -4   9        2.59        7.00      1.93 o 
   6  -4   9       95.66       89.71      6.07 o 
   7  -4   9      170.02      164.79      9.99 o 
  -8  -3   9       82.50       88.64      7.54 o 
  -7  -3   9      235.79      279.49     31.20 o 
  -6  -3   9        6.84        8.68      3.54 o 
  -5  -3   9        8.71        9.41      2.35 o 
  -4  -3   9       41.18       40.00      4.29 o 
  -3  -3   9      152.75      163.39      4.96 o 
  -2  -3   9       43.98       43.10      1.98 o 
  -1  -3   9       39.82       40.91      3.11 o 
   0  -3   9       39.37       36.78      1.36 o 
   1  -3   9      557.93      600.03     23.03 o 
   2  -3   9        2.28        5.42      1.58 o 
   3  -3   9       63.56       68.95      4.35 o 
   4  -3   9       48.63       57.88      4.08 o 
   5  -3   9       17.17       12.54      2.19 o 
   6  -3   9        3.31        2.70      1.91 o 
   7  -3   9        8.64        4.56      2.09 o 
  -8  -2   9       10.29       16.13      3.45 o 
  -7  -2   9       58.94       64.76     14.79 o 
  -6  -2   9       86.06       85.52      6.42 o 
  -5  -2   9     1003.08      982.08     48.18 o 
  -4  -2   9       82.56       78.82      4.67 o 
  -3  -2   9       53.56       48.44      3.42 o 
  -2  -2   9     1204.11     1167.09     33.63 o 
  -1  -2   9      148.46      139.43      5.41 o 
   0  -2   9      182.45      170.41      6.75 o 
   1  -2   9      121.30      130.12      7.71 o 
   2  -2   9      160.54      162.36      6.98 o 
   3  -2   9      140.02      148.69      7.27 o 
   4  -2   9       68.06       56.26      4.60 o 
   5  -2   9      137.74      141.40      7.56 o 
   6  -2   9        3.88        4.59      4.16 o 
   7  -2   9       26.74       29.47      3.67 o 
  -8  -1   9        6.81        7.89      2.54 o 
  -7  -1   9        2.23        9.59      3.05 o 
  -6  -1   9      154.38      155.02      9.40 o 
  -5  -1   9        1.15       -0.66      2.02 o 
  -4  -1   9        5.25        9.12      1.08 o 
  -3  -1   9      393.29      430.75     12.71 o 
  -2  -1   9      367.57      365.50     10.12 o 
  -1  -1   9        0.94        0.92      1.12 o 
   0  -1   9      115.83      115.49      3.09 o 
   1  -1   9       40.90       41.33      2.50 o 
   2  -1   9        9.73        7.68      1.49 o 
   3  -1   9        0.68        4.98      1.66 o 
   4  -1   9       21.24       16.98      2.46 o 
   5  -1   9        1.90        3.54      1.71 o 
   6  -1   9        0.04        2.64      1.71 o 
   7  -1   9       31.25       27.21      3.08 o 
  -8   0   9        1.78        0.03      3.61 o 
  -7   0   9       44.44       48.67     12.00 o 
  -6   0   9      238.08      220.85     11.49 o 
  -5   0   9      491.55      500.17     23.16 o 
  -4   0   9     2528.13     2454.97     84.21 o 
  -3   0   9      912.78      925.49     36.46 o 
  -2   0   9       84.22       87.09      3.25 o 
  -1   0   9      116.99      110.41     11.75 o 
   0   0   9        4.30        9.80      1.88 o 
   1   0   9       28.11       24.54      2.13 o 
   2   0   9      219.26      206.38      8.64 o 
   3   0   9      183.73      180.40      8.00 o 
   4   0   9       99.42       95.46      5.70 o 
   5   0   9        2.87        3.98      2.42 o 
   6   0   9       30.96       31.21      6.46 o 
   7   0   9        6.18       10.04      3.54 o 
  -8   1   9       13.61       14.25      3.01 o 
  -7   1   9        0.13        2.40      2.05 o 
  -6   1   9       11.76       14.05      2.63 o 
  -5   1   9      195.98      201.96     10.34 o 
  -4   1   9        1.70        4.97      1.21 o 
  -3   1   9       88.58       93.09      6.71 o 
  -2   1   9      162.86      163.69      7.48 o 
  -1   1   9        0.22        0.07      1.01 o 
   0   1   9       59.98       60.94      4.08 o 
   1   1   9       20.39       18.57      2.38 o 
   2   1   9        0.67        0.19      0.54 o 
   3   1   9      356.21      325.76     14.12 o 
   4   1   9       46.34       45.41      3.38 o 
   5   1   9        8.14        9.70      4.48 o 
   6   1   9        0.02        2.96      1.93 o 
   7   1   9        0.30        5.26      2.18 o 
  -7   2   9        2.91        7.61      5.28 o 
  -6   2   9      268.76      284.86     20.82 o 
  -5   2   9       55.28       56.27      3.20 o 
  -4   2   9      309.61      331.89     15.48 o 
  -3   2   9     1009.55     1038.19     34.02 o 
  -2   2   9     1544.24     1565.09     49.59 o 
  -1   2   9      148.87      168.10      5.80 o 
   0   2   9      123.48      130.56      4.96 o 
   1   2   9      584.70      610.95     19.21 o 
   2   2   9      376.86      369.98     10.24 o 
   3   2   9       63.11       61.51      2.39 o 
   4   2   9        0.33        0.27      1.86 o 
   5   2   9       49.22       45.81      9.88 o 
   6   2   9       20.93       25.09      3.22 o 
   7   2   9       20.67       23.46      3.79 o 
  -7   3   9        3.51        4.16      2.20 o 
  -6   3   9       61.99       61.50      5.71 o 
  -5   3   9       44.70       56.05      3.17 o 
  -4   3   9       18.95       19.53      2.32 o 
  -3   3   9      678.35      707.98     22.89 o 
  -2   3   9       46.29       56.07      3.34 o 
  -1   3   9        4.32        6.18      1.43 o 
   0   3   9       60.41       60.07      2.48 o 
   1   3   9      344.72      344.17     12.56 o 
   2   3   9        2.01        1.92      1.28 o 
   3   3   9       37.94       37.86      2.74 o 
   4   3   9       87.99       78.19      5.03 o 
   5   3   9        3.56        4.15      3.92 o 
   6   3   9        0.02        0.07      1.67 o 
  -7   4   9       21.36       27.72      5.10 o 
  -6   4   9        3.33       -0.50      2.49 o 
  -5   4   9       87.94       81.43      4.07 o 
  -4   4   9      100.49       89.61      4.17 o 
  -3   4   9       26.50       28.59      1.98 o 
  -2   4   9      213.53      220.36      7.19 o 
  -1   4   9     1662.48     1581.50     49.52 o 
   0   4   9      161.60      154.53      6.77 o 
   1   4   9      109.01      117.72      4.78 o 
   2   4   9      655.35      650.20     20.52 o 
   3   4   9      281.65      255.63      8.62 o 
   4   4   9       53.83       51.01      5.28 o 
   5   4   9       14.04       16.44      2.35 o 
   6   4   9       53.55       61.27      4.91 o 
  -7   5   9       49.31       42.89      6.34 o 
  -6   5   9        7.17       10.07      3.48 o 
  -5   5   9       10.06       16.16      3.48 o 
  -4   5   9        4.80        4.53      1.93 o 
  -3   5   9        6.31        2.63      2.86 o 
  -2   5   9      333.50      296.76      9.32 o 
  -1   5   9      159.50      147.92      5.09 o 
   0   5   9      173.44      161.23      5.40 o 
   1   5   9      161.25      174.43     14.73 o 
   2   5   9      140.04      144.90      5.40 o 
   3   5   9       15.79       16.33      1.59 o 
   4   5   9       12.02       13.82      2.34 o 
   5   5   9        1.02        1.21      1.52 o 
   6   5   9        8.74       15.52      3.02 o 
  -6   6   9       16.74       19.39      4.60 o 
  -5   6   9       20.47       19.37      3.03 o 
  -4   6   9       25.46       24.55      3.79 o 
  -3   6   9      124.03      112.82      6.58 o 
  -2   6   9        1.06       -1.31      1.67 o 
  -1   6   9       11.63       15.11      2.73 o 
   0   6   9     1380.62     1391.25     65.82 o 
   1   6   9      145.63      145.76     14.14 o 
   2   6   9        1.66       -0.36      1.55 o 
   3   6   9       84.50       72.35      3.59 o 
   4   6   9       18.96       16.63      1.92 o 
   5   6   9       21.81       16.74      2.67 o 
  -6   7   9        0.38        1.62      2.98 o 
  -5   7   9        0.01        2.73      1.99 o 
  -4   7   9        6.76       12.29      2.74 o 
  -3   7   9        0.02        1.10      1.66 o 
  -2   7   9       11.41       13.11      2.46 o 
  -1   7   9        7.97       11.85      4.79 o 
   0   7   9       63.66       61.64      4.74 o 
   1   7   9       81.33       85.49     11.50 o 
   2   7   9       77.56       83.33      9.76 o 
   3   7   9        0.40        2.29      1.68 o 
   4   7   9       20.32       23.00      5.47 o 
   5   7   9        0.76       -0.50      2.73 o 
  -5   8   9        5.89        6.85      2.71 o 
  -4   8   9       52.11       59.58      5.49 o 
  -3   8   9       31.96       32.62      3.95 o 
  -2   8   9      157.38      156.74     13.92 o 
  -1   8   9       42.53       31.10      3.82 o 
   0   8   9       60.08       50.70      9.20 o 
   1   8   9      186.90      181.78     13.80 o 
   2   8   9      132.63      137.13      8.70 o 
   3   8   9       16.07       25.07      9.32 o 
   4   8   9        1.52        5.22      3.98 o 
  -4   9   9       19.85       20.93      3.58 o 
  -3   9   9       47.15       45.55      5.05 o 
  -2   9   9       11.55       18.44      3.42 o 
  -1   9   9        3.01        9.95      4.79 o 
   0   9   9       36.10       42.56      6.59 o 
   1   9   9       88.57       89.61      6.49 o 
   2   9   9        0.64        0.96      2.06 o 
   3   9   9      106.64      108.88     13.55 o 
  -3  10   9       27.45       26.33      4.56 o 
  -2  10   9       40.04       47.32      5.95 o 
  -1  10   9       44.48       45.95      5.16 o 
   0  10   9       27.04       31.16      4.23 o 
   1  10   9        2.32        6.87      4.16 o 
   2  10   9        4.52        2.58      2.27 o 
   0 -13  10        0.47       -1.99      3.23 o 
  -3 -12  10       70.06       64.32      6.37 o 
  -2 -12  10       15.57       20.68      3.99 o 
  -1 -12  10       21.12       20.33      4.09 o 
   0 -12  10       81.60       82.60      8.89 o 
   1 -12  10       46.73       38.89      4.29 o 
   2 -12  10       30.13       34.93      6.84 o 
   3 -12  10      143.29      139.60     15.91 o 
  -4 -11  10       64.45       65.75      6.99 o 
  -3 -11  10        0.09       -1.46      2.42 o 
  -2 -11  10      148.53      147.61      9.49 o 
  -1 -11  10        5.87        5.28      2.09 o 
   0 -11  10        4.44        9.64      2.97 o 
   1 -11  10        3.81        4.49      2.33 o 
   2 -11  10        0.13       -1.01      2.09 o 
   3 -11  10       33.53       28.59      3.58 o 
   4 -11  10       19.70       19.14      4.97 o 
  -5 -10  10       61.39       56.07      6.24 o 
  -4 -10  10       31.60       34.48      4.09 o 
  -3 -10  10        6.74        6.64      4.41 o 
  -2 -10  10       26.11       27.04      2.72 o 
  -1 -10  10        7.89        8.59      2.14 o 
   0 -10  10        1.39       -0.65      1.15 o 
   1 -10  10       44.03       45.89      4.04 o 
   2 -10  10       56.29       39.34      3.88 o 
   3 -10  10        5.08       13.05      2.54 o 
   4 -10  10       36.74       35.91      4.30 o 
  -6  -9  10       24.74       36.33      8.83 o 
  -5  -9  10       10.26        6.34      3.85 o 
  -4  -9  10      113.97       97.62      6.67 o 
  -3  -9  10       12.25       18.75      2.81 o 
  -2  -9  10       30.21       23.06      2.77 o 
  -1  -9  10       25.91       23.62      2.55 o 
   0  -9  10        0.75        2.95      1.74 o 
   1  -9  10       21.48       21.42      2.65 o 
   2  -9  10        5.49        7.49      3.85 o 
   3  -9  10        0.45        1.21      1.66 o 
   4  -9  10        6.38        2.82      1.80 o 
   5  -9  10       17.52       25.88      4.91 o 
  -6  -8  10       34.08       38.98      4.87 o 
  -5  -8  10        0.13       -1.76      2.00 o 
  -4  -8  10      129.33      135.28      8.49 o 
  -3  -8  10      356.38      383.22     19.55 o 
  -2  -8  10       83.03       87.37      6.44 o 
  -1  -8  10      147.12      146.08      6.15 o 
   0  -8  10        6.09        2.70      1.66 o 
   1  -8  10        0.96        0.51      3.23 o 
   2  -8  10       27.31       27.00      3.38 o 
   3  -8  10      383.09      353.55     17.97 o 
   4  -8  10       10.59       10.28      2.27 o 
   5  -8  10        1.14        1.35      2.36 o 
  -7  -7  10        1.55        7.45      3.24 o 
  -6  -7  10        1.49        1.94      2.23 o 
  -5  -7  10        0.40        7.71      3.23 o 
  -4  -7  10       29.89       29.09      4.16 o 
  -3  -7  10       93.34       94.16      5.92 o 
  -2  -7  10       10.58       13.03      1.61 o 
  -1  -7  10        1.78        1.62      1.20 o 
   0  -7  10        7.39        8.13      1.37 o 
   1  -7  10       56.56       57.02      5.41 o 
   2  -7  10        0.10       -0.01      1.40 o 
   3  -7  10        2.69        9.28      3.17 o 
   4  -7  10       16.17       14.35      2.74 o 
   5  -7  10        0.00        3.44      2.15 o 
   6  -7  10        1.66        4.51      2.65 o 
  -7  -6  10       26.48       30.48      4.41 o 
  -6  -6  10       55.22       55.61      5.27 o 
  -5  -6  10      136.53      129.11     17.65 o 
  -4  -6  10       84.48      101.39     10.75 o 
  -3  -6  10        7.49        3.87      1.21 o 
  -2  -6  10     1844.42     1893.60     68.18 o 
  -1  -6  10     1249.69     1360.71     60.24 o 
   0  -6  10      322.84      317.70     10.00 o 
   1  -6  10       34.16       36.87      5.66 o 
   2  -6  10       78.93       69.38      4.65 o 
   3  -6  10       42.87       43.97      5.90 o 
   4  -6  10      220.90      213.06     11.24 o 
   5  -6  10      139.97      127.17     13.92 o 
   6  -6  10        1.28        6.02      2.37 o 
  -7  -5  10       50.09       64.30      6.63 o 
  -6  -5  10       30.94       42.65      6.46 o 
  -5  -5  10       23.56       26.67      5.78 o 
  -4  -5  10       46.33       51.67      4.30 o 
  -3  -5  10      438.11      451.26     13.93 o 
  -2  -5  10       62.36       62.39      6.00 o 
  -1  -5  10       13.11       16.43      2.00 o 
   0  -5  10      155.45      159.16      4.88 o 
   1  -5  10        4.81        8.27      2.32 o 
   2  -5  10      131.42      132.09      7.22 o 
   3  -5  10        0.25       -1.67      1.67 o 
   4  -5  10        0.74        0.75      2.05 o 
   5  -5  10        0.87       -0.62      2.98 o 
   6  -5  10       11.21       16.30      3.23 o 
  -7  -4  10       87.29       90.58      7.77 o 
  -6  -4  10        6.29        5.82      2.67 o 
  -5  -4  10        0.35        0.19      1.49 o 
  -4  -4  10     1191.18     1160.07     56.48 o 
  -3  -4  10      964.77      933.58     72.43 o 
  -2  -4  10       83.83       83.28      3.30 o 
  -1  -4  10      901.62      880.35     26.19 o 
   0  -4  10     1429.10     1445.84     41.80 o 
   1  -4  10       54.54       56.42      3.52 o 
   2  -4  10        0.92        5.12      1.71 o 
   3  -4  10      496.00      468.42     23.15 o 
   4  -4  10      128.98      127.07      7.68 o 
   5  -4  10       10.94        8.53      2.11 o 
   6  -4  10      105.96      105.64      7.65 o 
   7  -4  10       25.89       31.05      4.06 o 
  -7  -3  10        7.00       13.80      3.04 o 
  -6  -3  10       10.08        8.50      5.10 o 
  -5  -3  10       64.42       65.07      6.59 o 
  -4  -3  10       96.02      102.88      8.39 o 
  -3  -3  10      364.49      369.07     13.45 o 
  -2  -3  10      228.33      250.33     11.33 o 
  -1  -3  10       16.15       20.08      3.97 o 
   0  -3  10      218.80      198.13      9.32 o 
   1  -3  10      164.93      163.56      7.20 o 
   2  -3  10      280.35      288.38     19.39 o 
   3  -3  10       21.45       26.50      5.28 o 
   4  -3  10       17.52       18.42      2.50 o 
   5  -3  10       40.39       47.55      4.26 o 
   6  -3  10       12.98       11.93      2.50 o 
   7  -3  10        3.40        2.91      2.25 o 
  -7  -2  10       12.86       12.75      3.21 o 
  -6  -2  10       51.15       42.47      4.42 o 
  -5  -2  10       30.37       34.92      3.49 o 
  -4  -2  10      155.98      158.77      8.16 o 
  -3  -2  10      947.40      954.40     29.77 o 
  -2  -2  10     1206.45     1231.87     37.91 o 
  -1  -2  10       67.60       63.78      3.72 o 
   0  -2  10       28.49       33.28      1.35 o 
   1  -2  10      785.02      802.04     32.89 o 
   2  -2  10      692.60      725.54     31.45 o 
   3  -2  10      344.11      357.98     16.57 o 
   4  -2  10       34.58       35.70      3.29 o 
   5  -2  10      209.90      201.14     11.13 o 
   6  -2  10        2.71       10.49      4.04 o 
   7  -2  10       62.05       64.47      8.45 o 
  -7  -1  10       43.22       53.04      5.11 o 
  -6  -1  10       10.35       14.59      2.93 o 
  -5  -1  10        6.71       11.25      4.04 o 
  -4  -1  10       24.81       30.96      2.05 o 
  -3  -1  10       21.66       20.33      2.18 o 
  -2  -1  10        2.21        2.35      1.56 o 
  -1  -1  10        4.50        5.79      1.13 o 
   0  -1  10       21.95       24.51      1.50 o 
   1  -1  10       27.50       26.87      2.68 o 
   2  -1  10       25.42       25.03      3.73 o 
   3  -1  10      118.57      117.21      6.41 o 
   4  -1  10      401.33      390.88     18.87 o 
   5  -1  10        0.04        2.13      1.66 o 
   6  -1  10        2.35       -1.82      1.82 o 
   7  -1  10        0.48        0.29      1.77 o 
  -7   0  10       14.75       21.21      3.41 o 
  -6   0  10       22.18       20.93      2.81 o 
  -5   0  10      165.54      168.31      9.82 o 
  -4   0  10        3.00        2.52      1.13 o 
  -3   0  10       28.27       30.77      5.44 o 
  -2   0  10       38.49       38.11      2.19 o 
  -1   0  10       50.90       63.39     10.26 o 
   0   0  10      204.28      213.74      5.94 o 
   1   0  10      171.25      161.81      9.81 o 
   2   0  10      776.91      777.10     33.40 o 
   3   0  10      849.10      861.56     38.50 o 
   4   0  10      182.81      172.15     12.24 o 
   5   0  10       21.78       27.41      3.16 o 
   6   0  10       25.68       26.15      5.41 o 
   7   0  10       13.73        7.55      2.58 o 
  -7   1  10        2.65        0.71      2.25 o 
  -6   1  10        0.02       -1.85      1.85 o 
  -5   1  10       13.31       12.93      2.81 o 
  -4   1  10       96.62       96.97      6.28 o 
  -3   1  10       18.33       18.82      2.80 o 
  -2   1  10       56.66       49.59      4.63 o 
  -1   1  10       13.91       12.17      1.99 o 
   0   1  10       51.72       54.16      3.44 o 
   1   1  10      104.43      103.22      3.09 o 
   2   1  10      706.83      671.51     28.39 o 
   3   1  10        0.07       -0.99      1.45 o 
   4   1  10      118.67      118.05      6.44 o 
   5   1  10       93.09       83.75      6.15 o 
   6   1  10        5.85        7.13      2.14 o 
  -7   2  10        6.59        3.88      3.67 o 
  -6   2  10        0.85        7.49      5.97 o 
  -5   2  10        0.43        5.56      1.96 o 
  -4   2  10      465.78      465.43     16.06 o 
  -3   2  10       66.42       68.64      3.42 o 
  -2   2  10       14.85       17.17      3.14 o 
  -1   2  10        5.24        7.22      1.10 o 
   0   2  10      371.79      352.89     10.19 o 
   1   2  10       16.52       19.20      1.51 o 
   2   2  10       22.80       26.18      2.36 o 
   3   2  10      352.25      341.99     15.10 o 
   4   2  10      219.44      217.25     10.65 o 
   5   2  10       60.91       59.61      4.56 o 
   6   2  10        1.74       -2.14      2.14 o 
  -7   3  10       48.09       57.06      7.46 o 
  -6   3  10       62.28       65.40      5.50 o 
  -5   3  10       20.34       24.30      2.21 o 
  -4   3  10       42.28       42.51      2.59 o 
  -3   3  10       33.72       35.76      2.45 o 
  -2   3  10      312.98      301.95     25.02 o 
  -1   3  10       93.99       83.83      3.61 o 
   0   3  10       33.23       28.61      1.85 o 
   1   3  10      546.19      532.65     18.48 o 
   2   3  10       13.84       15.02      1.42 o 
   3   3  10       73.85       62.72      4.23 o 
   4   3  10        0.13       -0.95      1.47 o 
   5   3  10       24.07       17.06      2.64 o 
   6   3  10       31.20       35.09      3.79 o 
  -7   4  10       13.51       18.77      4.48 o 
  -6   4  10       47.56       47.49      6.22 o 
  -5   4  10       47.29       46.89      4.72 o 
  -4   4  10       97.39       91.57      5.23 o 
  -3   4  10      360.37      363.81     12.71 o 
  -2   4  10      421.84      396.62     13.34 o 
  -1   4  10       96.94       98.34      3.76 o 
   0   4  10        0.05        2.09      1.55 o 
   1   4  10      776.44      730.77     23.48 o 
   2   4  10       80.79       75.44      3.31 o 
   3   4  10       52.33       47.22      2.58 o 
   4   4  10       33.80       30.20      6.28 o 
   5   4  10       83.90       79.78     11.87 o 
   6   4  10       73.16       72.08      5.70 o 
  -6   5  10        6.16        3.61      1.99 o 
  -5   5  10      106.79      109.31     15.35 o 
  -4   5  10        0.84       -1.70      1.70 o 
  -3   5  10       36.82       35.79      4.66 o 
  -2   5  10       34.04       36.26      4.10 o 
  -1   5  10        7.98        9.10      1.30 o 
   0   5  10        3.16        1.00      1.55 o 
   1   5  10      104.50      115.42      9.20 o 
   2   5  10       49.97       46.25      2.67 o 
   3   5  10        8.91       11.10      1.68 o 
   4   5  10        5.89        6.75      1.79 o 
   5   5  10        5.83        5.34      2.15 o 
  -6   6  10       11.82        8.58      4.60 o 
  -5   6  10        2.35        7.17      7.15 o 
  -4   6  10       74.98       74.21      5.59 o 
  -3   6  10      150.33      150.40      8.68 o 
  -2   6  10      185.05      198.38     10.62 o 
  -1   6  10      322.12      311.37     14.43 o 
   0   6  10        0.31        4.21      4.41 o 
   1   6  10       37.07       43.69      4.04 o 
   2   6  10       43.76       40.61      3.67 o 
   3   6  10       40.75       37.98      2.74 o 
   4   6  10       31.08       31.12      3.36 o 
   5   6  10        4.94        0.50      2.61 o 
  -5   7  10        1.36       -1.05      2.24 o 
  -4   7  10       28.13       27.22      3.86 o 
  -3   7  10        2.74        3.19      3.11 o 
  -2   7  10       25.20       28.06      5.41 o 
  -1   7  10       26.12       20.47      2.74 o 
   0   7  10        1.39        2.23      1.68 o 
   1   7  10       54.41       56.54      5.28 o 
   2   7  10       29.11       28.95      3.10 o 
   3   7  10        2.55        5.27      2.09 o 
   4   7  10        5.69       15.91      4.23 o 
  -4   8  10        2.43        3.45      2.41 o 
  -3   8  10        1.21        3.08      2.49 o 
  -2   8  10      141.43      157.56     10.21 o 
  -1   8  10       25.59       18.21      2.94 o 
   0   8  10      102.90       98.76      6.46 o 
   1   8  10       97.18       90.62      6.77 o 
   2   8  10        0.86        2.47      3.98 o 
   3   8  10        6.86        1.62      2.73 o 
  -3   9  10        2.80        6.46      3.73 o 
  -2   9  10        0.39        1.12      2.37 o 
  -1   9  10        1.87        6.19      3.11 o 
   0   9  10        0.96        3.93      4.29 o 
   1   9  10       14.26       18.66      5.41 o 
   2   9  10      148.39      162.25     11.75 o 
  -2 -12  11       54.99       65.39      6.34 o 
  -1 -12  11       56.46       49.89      4.65 o 
   0 -12  11       48.84       49.72      4.96 o 
   1 -12  11       64.96       63.52      5.61 o 
   2 -12  11       17.86       26.48      6.59 o 
  -4 -11  11       12.80        6.90      2.81 o 
  -3 -11  11       72.80       66.21      6.37 o 
  -2 -11  11        0.50        7.65      3.48 o 
  -1 -11  11        2.99        0.23      2.19 o 
   0 -11  11       40.65       46.59      6.40 o 
   1 -11  11        8.63        3.77      2.02 o 
   2 -11  11        0.01        5.65      8.52 o 
   3 -11  11       43.10       42.00      4.33 o 
  -5 -10  11       81.10       74.93      7.34 o 
  -4 -10  11        1.35        4.48      2.98 o 
  -3 -10  11        9.88       14.06      2.67 o 
  -2 -10  11      299.75      282.57     11.71 o 
  -1 -10  11      107.95      101.99      5.08 o 
   0 -10  11       83.47       70.16      7.77 o 
   1 -10  11       22.88       26.30      4.29 o 
   2 -10  11       48.72       44.00      4.39 o 
   3 -10  11       20.90       22.96      3.41 o 
   4 -10  11       11.96       17.05      3.95 o 
  -5  -9  11        1.69        5.98      3.54 o 
  -4  -9  11       25.85       29.72      6.65 o 
  -3  -9  11       36.79       40.94      4.32 o 
  -2  -9  11       14.88       15.41      3.81 o 
  -1  -9  11        0.27       -0.44      1.19 o 
   0  -9  11       25.51       23.51      3.40 o 
   1  -9  11        5.43        4.87      1.80 o 
   2  -9  11       12.94       12.66      2.29 o 
   3  -9  11       18.66       25.19      3.10 o 
   4  -9  11       65.01       65.51      7.77 o 
   5  -9  11        4.39        4.37      2.27 o 
  -6  -8  11        4.18        9.21      3.48 o 
  -5  -8  11        1.58        8.59      4.72 o 
  -4  -8  11      127.27      129.35      8.34 o 
  -3  -8  11       53.71       51.50      5.84 o 
  -2  -8  11      207.95      204.50     11.34 o 
  -1  -8  11      362.12      351.44     20.80 o 
   0  -8  11      379.24      384.94     13.61 o 
   1  -8  11       23.96       22.79      2.94 o 
   2  -8  11       30.31       45.92      4.39 o 
   3  -8  11       39.14       34.47      4.23 o 
   4  -8  11        6.03       11.78      3.61 o 
   5  -8  11        0.53        0.98      3.67 o 
  -6  -7  11       11.72       15.43      3.33 o 
  -5  -7  11        9.77       10.76      2.68 o 
  -4  -7  11       19.20       20.65      4.29 o 
  -3  -7  11       45.71       39.44      4.14 o 
  -2  -7  11       25.66       20.78      2.12 o 
  -1  -7  11        8.13        8.61      1.91 o 
   0  -7  11       54.60       55.45      3.10 o 
   1  -7  11        8.50       13.94      3.05 o 
   2  -7  11       10.72       17.00      2.63 o 
   3  -7  11        1.42        2.38      1.80 o 
   4  -7  11       27.34       29.89      3.52 o 
   5  -7  11        2.30        7.44      2.98 o 
  -7  -6  11        3.84        8.08      4.60 o 
  -6  -6  11        8.00       16.82      4.79 o 
  -5  -6  11       70.42       59.54      5.43 o 
  -4  -6  11       27.13       28.96      4.97 o 
  -3  -6  11      687.37      678.11     27.33 o 
  -2  -6  11      625.68      643.63     22.42 o 
  -1  -6  11      255.75      271.75     12.60 o 
   0  -6  11       10.60        9.74      1.25 o 
   1  -6  11      588.19      595.95     28.44 o 
   2  -6  11      231.16      229.75     11.77 o 
   3  -6  11       24.17       19.70      3.42 o 
   4  -6  11      105.18       99.20      7.69 o 
   5  -6  11       88.41       95.21      6.72 o 
   6  -6  11        0.19       -0.90      2.05 o 
  -7  -5  11        8.01        9.53      4.10 o 
  -6  -5  11       19.88       24.24      3.59 o 
  -5  -5  11       53.73       55.03      4.90 o 
  -4  -5  11        6.84       10.00      4.41 o 
  -3  -5  11       26.69       30.54      2.21 o 
  -2  -5  11       95.87       93.41      4.14 o 
  -1  -5  11       45.27       45.05      2.38 o 
   0  -5  11       95.12       84.97      4.73 o 
   1  -5  11      631.76      682.84     32.08 o 
   2  -5  11       31.43       27.25      3.48 o 
   3  -5  11       23.88       18.45      4.66 o 
   4  -5  11      109.22      120.73      7.21 o 
   5  -5  11        2.31       -0.78      1.75 o 
   6  -5  11       28.24       23.86      4.48 o 
  -7  -4  11       90.68       95.01      7.89 o 
  -6  -4  11       67.71       72.16      6.05 o 
  -5  -4  11        0.22        7.99      2.19 o 
  -4  -4  11       96.19       89.01      5.76 o 
  -3  -4  11       65.32       70.53      3.27 o 
  -2  -4  11      664.74      643.32     20.54 o 
  -1  -4  11      539.80      560.41     17.25 o 
   0  -4  11       40.69       36.86      2.94 o 
   1  -4  11       19.71       20.15      2.49 o 
   2  -4  11      829.89      839.17     39.47 o 
   3  -4  11      591.79      595.74     29.17 o 
   4  -4  11       37.79       40.28      5.66 o 
   5  -4  11       87.44       93.21      7.16 o 
   6  -4  11       99.30       95.44      7.24 o 
  -7  -3  11        0.70        0.13      2.30 o 
  -6  -3  11        3.12       13.72      5.03 o 
  -5  -3  11        1.09        0.38      1.57 o 
  -4  -3  11      119.21      132.33      7.81 o 
  -3  -3  11      182.87      194.40      7.00 o 
  -2  -3  11      110.07      113.54      4.29 o 
  -1  -3  11       46.23       40.86      2.53 o 
   0  -3  11        0.94        1.84      3.54 o 
   1  -3  11       42.02       39.37      3.12 o 
   2  -3  11       35.81       36.06      3.30 o 
   3  -3  11       59.49       64.82      4.56 o 
   4  -3  11        5.77        7.86      5.59 o 
   5  -3  11       71.13       63.58      5.42 o 
   6  -3  11        1.21        0.78      1.75 o 
  -7  -2  11        0.01       -1.03      2.09 o 
  -6  -2  11       23.66       28.17      4.91 o 
  -5  -2  11       41.34       43.65      4.51 o 
  -4  -2  11      256.63      270.50     14.30 o 
  -3  -2  11       59.37       60.18      3.04 o 
  -2  -2  11      193.77      181.71      7.93 o 
  -1  -2  11       59.26       65.88      2.71 o 
   0  -2  11       95.34       97.31      6.28 o 
   1  -2  11       25.13       27.33      3.11 o 
   2  -2  11      111.97      112.97      6.88 o 
   3  -2  11      702.08      690.83     32.57 o 
   4  -2  11      461.89      462.71     22.89 o 
   5  -2  11        1.47        7.62      4.04 o 
   6  -2  11       19.89       20.36      4.10 o 
  -7  -1  11       47.00       52.84      5.66 o 
  -6  -1  11        3.90        8.90      2.27 o 
  -5  -1  11        1.02        3.59      5.03 o 
  -4  -1  11      148.53      139.00      7.59 o 
  -3  -1  11       16.60       17.76      2.47 o 
  -2  -1  11        3.16        5.38      1.24 o 
  -1  -1  11        0.69        1.32      2.18 o 
   0  -1  11        0.59        1.68      0.92 o 
   1  -1  11       96.23       94.93      4.92 o 
   2  -1  11      130.77      130.29     13.05 o 
   3  -1  11      172.63      172.28      9.43 o 
   4  -1  11       30.36       31.37      3.73 o 
   5  -1  11       17.39       16.40      3.98 o 
   6  -1  11       26.21       32.67      6.53 o 
  -7   0  11       12.03       20.53      8.08 o 
  -6   0  11       24.55       23.48      3.15 o 
  -5   0  11        0.79        1.43      1.79 o 
  -4   0  11       18.10       19.40      1.85 o 
  -3   0  11      231.40      252.62      8.75 o 
  -2   0  11       49.24       43.31      2.42 o 
  -1   0  11       12.41       18.01      2.92 o 
   0   0  11       93.83       99.76      4.85 o 
   1   0  11      280.53      292.67     13.18 o 
   2   0  11        6.57        2.29      1.74 o 
   3   0  11      190.63      206.82     10.23 o 
   4   0  11       29.60       30.67      3.42 o 
   5   0  11      204.54      191.85     11.47 o 
   6   0  11       80.42       75.71      5.73 o 
  -7   1  11        6.82        4.60      2.57 o 
  -6   1  11       10.44       11.58      2.46 o 
  -5   1  11       12.63       16.96      2.83 o 
  -4   1  11        0.00        0.26      1.82 o 
  -3   1  11       16.64       20.67      2.53 o 
  -2   1  11       96.82       96.82      4.10 o 
  -1   1  11       23.66       24.05      1.80 o 
   0   1  11       33.25       32.74      3.26 o 
   1   1  11        8.90        8.05      2.29 o 
   2   1  11       23.82       30.03      2.95 o 
   3   1  11       84.93       85.04      5.57 o 
   4   1  11       44.22       44.13      3.64 o 
   5   1  11       52.43       54.06      5.22 o 
   6   1  11       18.73       19.99      2.99 o 
  -7   2  11      102.64       93.11     10.19 o 
  -6   2  11        5.05       10.26      4.85 o 
  -5   2  11       27.12       28.74      3.07 o 
  -4   2  11      173.55      179.16      7.51 o 
  -3   2  11      156.08      156.49      5.98 o 
  -2   2  11      322.91      363.18     12.55 o 
  -1   2  11        6.54       10.24      1.48 o 
   0   2  11        7.02       10.95      2.64 o 
   1   2  11       52.92       55.51      4.85 o 
   2   2  11      223.18      221.43     10.14 o 
   3   2  11       75.85       70.06      4.85 o 
   4   2  11        5.29        7.00      2.30 o 
   5   2  11       12.69       13.18      2.51 o 
   6   2  11      117.65      116.57     11.93 o 
  -7   3  11       77.55       75.08      8.95 o 
  -6   3  11       35.55       37.42      5.72 o 
  -5   3  11        9.00       11.32      1.98 o 
  -4   3  11       20.52       23.25      2.05 o 
  -3   3  11       21.24       21.90      2.48 o 
  -2   3  11        6.42       10.27      2.13 o 
  -1   3  11       66.05       66.44      6.49 o 
   0   3  11        9.20       10.34      1.29 o 
   1   3  11        4.68        2.46      1.01 o 
   2   3  11       26.45       25.52      2.57 o 
   3   3  11        2.10        6.24      2.98 o 
   4   3  11       31.60       33.90      3.37 o 
   5   3  11        0.20        0.92      1.75 o 
  -6   4  11       84.33       88.26      9.57 o 
  -5   4  11       43.90       40.47      4.12 o 
  -4   4  11       13.00       18.88      5.59 o 
  -3   4  11       24.83       26.47      2.09 o 
  -2   4  11      387.51      350.48     12.35 o 
  -1   4  11      169.70      180.33      8.72 o 
   0   4  11       90.45       87.86      8.77 o 
   1   4  11       63.60       63.47      2.87 o 
   2   4  11       53.37       56.75      2.99 o 
   3   4  11        0.92        1.86      1.71 o 
   4   4  11       17.05       15.08      2.86 o 
   5   4  11       38.05       41.37      4.85 o 
  -6   5  11      117.24      145.82     13.92 o 
  -5   5  11       61.27       64.03      5.55 o 
  -4   5  11       45.21       41.68      4.32 o 
  -3   5  11       25.16       27.58      3.29 o 
  -2   5  11       34.32       27.34      2.73 o 
  -1   5  11       57.56       53.96      3.76 o 
   0   5  11       63.43       59.90      3.08 o 
   1   5  11        1.46        1.75      1.17 o 
   2   5  11        0.04       -0.19      1.04 o 
   3   5  11        2.24        1.24      2.24 o 
   4   5  11        0.13        2.26      1.77 o 
   5   5  11        4.56        6.81      2.60 o 
  -5   6  11        1.75        3.22      2.05 o 
  -4   6  11      282.54      291.80     16.30 o 
  -3   6  11        9.00       14.89      2.50 o 
  -2   6  11        0.51        1.96      1.86 o 
  -1   6  11       81.88       75.93      4.91 o 
   0   6  11       68.61       77.67      7.83 o 
   1   6  11       53.33       63.21      5.18 o 
   2   6  11       47.02       42.52      3.59 o 
   3   6  11       37.53       36.92      5.72 o 
   4   6  11        4.35        3.11      2.98 o 
  -4   7  11        1.94       12.58      7.89 o 
  -3   7  11        3.08        2.82      1.98 o 
  -2   7  11        0.09       -1.15      1.86 o 
  -1   7  11        0.79        1.28      2.73 o 
   0   7  11       14.53       14.63      2.33 o 
   1   7  11       19.63       24.90      6.34 o 
   2   7  11       13.82       16.23      2.72 o 
   3   7  11       60.61       70.36      8.20 o 
  -3   8  11      130.43      132.89      9.93 o 
  -2   8  11       42.62       44.07      4.50 o 
  -1   8  11       13.23       15.55      2.74 o 
   0   8  11       53.13       50.02      4.42 o 
   1   8  11       56.61       66.20      5.58 o 
   2   8  11       36.81       33.69      6.46 o 
  -2   9  11        2.49        0.58      2.35 o 
  -1   9  11        6.97        7.74      3.15 o 
   0   9  11        0.28        4.78      3.79 o 
   1   9  11       16.45        8.19      2.90 o 
  -1 -12  12       93.86       96.34     10.82 o 
   0 -12  12       72.63       69.55      9.26 o 
   1 -12  12        3.06        8.20      4.35 o 
  -3 -11  12        0.01        0.50      3.23 o 
  -2 -11  12        0.17        1.49      2.86 o 
  -1 -11  12       17.48       15.58      2.90 o 
   0 -11  12        0.14       -0.67      1.99 o 
   1 -11  12       29.13       26.77      3.96 o 
   2 -11  12        9.39       13.20      3.10 o 
  -4 -10  12        6.86        3.25      3.48 o 
  -3 -10  12       87.55       84.86      7.83 o 
  -2 -10  12       78.57       61.20     38.66 o 
  -1 -10  12       18.31       16.92      2.98 o 
   0 -10  12       32.34       31.29      4.91 o 
   1 -10  12       76.94       74.20      6.09 o 
   2 -10  12       17.82       17.02      3.43 o 
   3 -10  12        4.08        3.87      2.92 o 
  -5  -9  12        1.52        2.75      2.42 o 
  -4  -9  12        1.64        1.94      2.36 o 
  -3  -9  12       16.81       17.48      5.47 o 
  -2  -9  12       10.05        8.54      2.54 o 
  -1  -9  12       13.53       14.55      1.87 o 
   0  -9  12       47.96       48.86      5.22 o 
   1  -9  12        1.54        4.99      4.97 o 
   2  -9  12        6.36        7.32      2.41 o 
   3  -9  12       24.93       26.84      3.69 o 
   4  -9  12        8.87        8.53      2.58 o 
  -5  -8  12       14.70       14.74      4.23 o 
  -4  -8  12       23.54       34.24     11.50 o 
  -3  -8  12       24.08       25.34      3.30 o 
  -2  -8  12      307.33      292.63     12.28 o 
  -1  -8  12      122.85      123.82      7.43 o 
   0  -8  12       40.12       36.67      3.85 o 
   1  -8  12        0.75        9.14      2.27 o 
   2  -8  12       32.20       39.53      6.65 o 
   3  -8  12       46.56       36.12      4.51 o 
   4  -8  12        0.93        5.00      4.79 o 
   5  -8  12       12.84       14.87      3.25 o 
  -6  -7  12        0.87       -2.15      3.23 o 
  -5  -7  12        8.16       12.08      2.96 o 
  -4  -7  12       10.65       12.78      3.07 o 
  -3  -7  12        6.08        1.53      1.93 o 
  -2  -7  12       46.69       44.29      2.77 o 
  -1  -7  12       27.17       27.94      2.45 o 
   0  -7  12       23.92       29.07      3.27 o 
   1  -7  12       15.16       16.13      2.86 o 
   2  -7  12        6.12       16.41      4.10 o 
   3  -7  12        1.09        9.94      4.48 o 
   4  -7  12        1.45        2.05      2.42 o 
   5  -7  12       55.15       57.78      7.65 o 
  -6  -6  12      116.42      121.53      9.85 o 
  -5  -6  12       53.02       45.10      4.75 o 
  -4  -6  12       17.39       22.54      3.54 o 
  -3  -6  12       51.81       42.91      6.78 o 
  -2  -6  12        3.79        3.49      1.85 o 
  -1  -6  12      184.30      183.02      6.75 o 
   0  -6  12      291.39      298.39     14.48 o 
   1  -6  12       17.47       12.14      2.54 o 
   2  -6  12       25.53       32.85      3.52 o 
   3  -6  12      164.57      167.08     10.31 o 
   4  -6  12       24.05       27.92      3.48 o 
   5  -6  12        7.86        5.73      7.27 o 
  -6  -5  12       10.65        8.82      2.99 o 
  -5  -5  12       13.56       14.48      2.78 o 
  -4  -5  12        3.57        9.00      2.42 o 
  -3  -5  12       77.70       74.08      4.77 o 
  -2  -5  12      138.17      139.90      5.66 o 
  -1  -5  12       20.47       17.98      2.35 o 
   0  -5  12       69.06       65.87      8.64 o 
   1  -5  12       23.15       23.40      2.94 o 
   2  -5  12        2.99        1.15      1.57 o 
   3  -5  12       27.92       31.51      3.34 o 
   4  -5  12        6.27        9.80      4.23 o 
   5  -5  12       62.78       65.79      8.64 o 
   6  -5  12        8.75        7.85      2.80 o 
  -7  -4  12        6.11        6.18      2.97 o 
  -6  -4  12        0.45        5.13      3.92 o 
  -5  -4  12      124.12      125.00      8.48 o 
  -4  -4  12      186.09      188.98     14.79 o 
  -3  -4  12      233.37      217.54      8.09 o 
  -2  -4  12      275.96      260.86      9.42 o 
  -1  -4  12       18.38       20.96      1.72 o 
   0  -4  12       90.16       94.31      5.84 o 
   1  -4  12      352.05      396.45     29.34 o 
   2  -4  12       57.88       60.22      4.44 o 
   3  -4  12        4.92       11.15      2.24 o 
   4  -4  12      218.63      224.62     12.92 o 
   5  -4  12       74.89       67.52      9.26 o 
   6  -4  12       11.39       15.71      5.84 o 
  -7  -3  12       81.44       93.12      7.81 o 
  -6  -3  12      112.02      122.35      9.93 o 
  -5  -3  12       46.55       48.07      7.96 o 
  -4  -3  12       27.34       32.71      4.91 o 
  -3  -3  12      122.29      112.73      4.73 o 
  -2  -3  12        9.17        7.33      1.96 o 
  -1  -3  12       58.58       56.28      5.41 o 
   0  -3  12       57.26       62.71      4.44 o 
   1  -3  12      231.46      245.40     25.55 o 
   2  -3  12        2.99       10.21      2.36 o 
   3  -3  12       52.85       51.50      4.22 o 
   4  -3  12       48.86       50.95      4.22 o 
   5  -3  12        1.83        1.28      2.05 o 
   6  -3  12        1.02        0.50      2.61 o 
  -7  -2  12       89.66       85.80     21.63 o 
  -6  -2  12       10.36       11.24      2.57 o 
  -5  -2  12        2.08        8.61      2.41 o 
  -4  -2  12      249.89      247.82     12.57 o 
  -3  -2  12      236.46      233.74     12.59 o 
  -2  -2  12      120.78      128.30      5.56 o 
  -1  -2  12        0.02        0.90      0.99 o 
   0  -2  12      154.61      142.32      7.66 o 
   1  -2  12       81.22       85.74      5.52 o 
   2  -2  12      308.24      350.83     16.87 o 
   3  -2  12      111.44      103.97      6.63 o 
   4  -2  12       33.36       35.30      3.46 o 
   5  -2  12        4.46        6.98      2.73 o 
   6  -2  12       66.78       64.97      6.44 o 
  -7  -1  12        1.87        2.63      2.80 o 
  -6  -1  12       23.15       15.84      2.93 o 
  -5  -1  12       13.99       17.70      2.58 o 
  -4  -1  12       21.84       22.45      2.60 o 
  -3  -1  12        2.08        2.12      1.19 o 
  -2  -1  12       94.46       78.93      4.45 o 
  -1  -1  12        5.65        7.38      1.68 o 
   0  -1  12       10.58        9.31      1.94 o 
   1  -1  12        8.89       10.90      2.12 o 
   2  -1  12        2.07        3.73      3.11 o 
   3  -1  12        2.16        0.94      1.54 o 
   4  -1  12       89.95       94.80      6.31 o 
   5  -1  12        0.73       -2.11      2.11 o 
   6  -1  12        0.04       -1.50      2.06 o 
  -7   0  12       12.72       10.39      2.81 o 
  -6   0  12       50.68       55.89      5.59 o 
  -5   0  12        4.65        3.85      1.85 o 
  -4   0  12       14.88       18.67      3.61 o 
  -3   0  12       67.47       73.57      3.86 o 
  -2   0  12     1037.50      975.92     34.08 o 
  -1   0  12      130.82      142.35      7.54 o 
   0   0  12       70.74       50.35      4.77 o 
   1   0  12      102.39      102.25      5.71 o 
   2   0  12       71.79       81.55      8.76 o 
   3   0  12        9.10       15.12      2.54 o 
   4   0  12      174.65      182.99     10.29 o 
   5   0  12       27.62       31.46      5.72 o 
   6   0  12        0.03        1.69      2.14 o 
  -7   1  12       13.37       21.15      4.12 o 
  -6   1  12        8.80       11.37      2.78 o 
  -5   1  12       19.83       29.32      3.67 o 
  -4   1  12        3.43       10.59      2.64 o 
  -3   1  12        3.08        6.12      1.47 o 
  -2   1  12       56.33       50.53      5.14 o 
  -1   1  12        1.28       -0.48      0.86 o 
   0   1  12        0.48        3.28      2.54 o 
   1   1  12        8.43       12.78      4.54 o 
   2   1  12       10.94        8.81      1.93 o 
   3   1  12       40.80       40.31      3.42 o 
   4   1  12        7.52       10.76      2.23 o 
   5   1  12       41.71       39.06      4.14 o 
  -6   2  12        0.13        1.01      1.84 o 
  -5   2  12        1.10        1.86      2.11 o 
  -4   2  12      139.93      143.09      6.29 o 
  -3   2  12       13.26       14.27      1.93 o 
  -2   2  12        3.60        6.57      2.93 o 
  -1   2  12      551.74      522.57     17.27 o 
   0   2  12      547.63      527.10     17.49 o 
   1   2  12        0.02       -1.57      1.57 o 
   2   2  12       62.59       69.65      6.71 o 
   3   2  12       39.21       40.30      3.47 o 
   4   2  12        0.02       -1.67      1.67 o 
   5   2  12       21.19       24.03      4.29 o 
  -6   3  12       17.96       22.00      4.72 o 
  -5   3  12       35.20       28.15      3.63 o 
  -4   3  12        5.22        8.37      1.59 o 
  -3   3  12       67.18       66.15      3.47 o 
  -2   3  12       12.22       14.13      1.69 o 
  -1   3  12        0.68        0.34      1.13 o 
   0   3  12      124.46      114.99      5.63 o 
   1   3  12        9.80        8.13      1.26 o 
   2   3  12       24.72       24.41      4.16 o 
   3   3  12        0.06        1.62      2.11 o 
   4   3  12        0.51       -1.71      1.71 o 
   5   3  12       25.18       20.84      3.42 o 
  -6   4  12        9.50        6.09      4.10 o 
  -5   4  12        0.18       -1.86      1.86 o 
  -4   4  12        3.27        2.07      2.03 o 
  -3   4  12       98.16       92.02      9.76 o 
  -2   4  12       51.51       52.46      5.41 o 
  -1   4  12        0.13       -0.69      1.49 o 
   0   4  12      102.12       94.42      4.18 o 
   1   4  12      195.17      197.20      7.58 o 
   2   4  12       60.24       55.77      6.03 o 
   3   4  12       15.39       16.94      2.77 o 
   4   4  12       63.23       60.89      5.13 o 
   5   4  12       34.00       33.51      5.28 o 
  -5   5  12        8.60        6.96      3.61 o 
  -4   5  12       23.34       18.11      2.71 o 
  -3   5  12        3.02        1.78      1.71 o 
  -2   5  12       32.18       28.20      3.03 o 
  -1   5  12       21.78       20.04      2.48 o 
   0   5  12       41.64       42.52      6.03 o 
   1   5  12       56.26       55.28      3.17 o 
   2   5  12        0.07        0.70      1.57 o 
   3   5  12        2.97        1.24      3.36 o 
   4   5  12       17.39       10.44      3.61 o 
  -4   6  12        0.01        0.96      1.88 o 
  -3   6  12        2.05        1.67      2.61 o 
  -2   6  12       23.00       20.07      2.92 o 
  -1   6  12        7.93        8.52      2.33 o 
   0   6  12       83.69       82.57      6.27 o 
   1   6  12        6.53        1.55      2.92 o 
   2   6  12      103.31      111.14     11.19 o 
   3   6  12       23.96       18.15      3.36 o 
  -4   7  12        4.92        4.65      2.28 o 
  -3   7  12        6.02        5.77      2.58 o 
  -2   7  12        3.00        4.56      2.30 o 
  -1   7  12        0.03        0.72      2.98 o 
   0   7  12        2.14       -0.44      2.73 o 
   1   7  12        1.49        6.22      3.61 o 
   2   7  12       13.22       12.43      3.73 o 
  -2   8  12       13.58       20.65      3.46 o 
  -1   8  12       17.02       23.77      4.54 o 
   0   8  12       42.26       47.98      4.36 o 
   1   8  12       22.74       21.88      6.46 o 
  -2 -11  13       17.85       18.03      4.60 o 
  -1 -11  13        8.53       10.94      4.85 o 
   0 -11  13       95.74       86.86      7.13 o 
   1 -11  13        9.98        9.90      3.08 o 
  -3 -10  13       45.29       36.92      6.71 o 
  -2 -10  13       59.00       64.77      7.96 o 
  -1 -10  13       59.94       48.17      4.41 o 
   0 -10  13       26.33       32.54      4.14 o 
   1 -10  13        6.16        9.79      3.29 o 
   2 -10  13       26.65       26.53      5.72 o 
   3 -10  13       37.71       33.85      5.90 o 
  -4  -9  13        2.71        2.75      2.33 o 
  -3  -9  13        6.51        9.93      3.29 o 
  -2  -9  13        0.16        0.75      2.61 o 
  -1  -9  13       63.79       53.44      9.20 o 
   0  -9  13       32.47       34.65      3.79 o 
   1  -9  13       77.20       81.61      6.51 o 
   2  -9  13        0.15        2.61      3.11 o 
   3  -9  13       64.55       74.95     13.80 o 
  -5  -8  13       40.65       32.22      4.66 o 
  -4  -8  13       56.82       57.02      5.92 o 
  -3  -8  13       40.08       38.45      3.86 o 
  -2  -8  13       89.48       79.95      5.97 o 
  -1  -8  13        5.12        1.65      1.84 o 
   0  -8  13       23.45       22.35      2.94 o 
   1  -8  13       15.24       21.40      2.90 o 
   2  -8  13       20.23       28.50      3.73 o 
   3  -8  13       46.85       53.35     10.01 o 
   4  -8  13       33.32       35.56      4.92 o 
  -5  -7  13        0.03        0.33      2.09 o 
  -4  -7  13        3.74        1.27      4.48 o 
  -3  -7  13        1.20       -1.37      2.49 o 
  -2  -7  13        2.50        5.35      2.28 o 
  -1  -7  13       33.04       34.27      3.79 o 
   0  -7  13        6.27        9.78      2.61 o 
   1  -7  13        0.62        1.80      1.76 o 
   2  -7  13        1.87       10.82      3.61 o 
   3  -7  13        0.23        0.11      1.71 o 
   4  -7  13       54.21       55.84      5.46 o 
  -6  -6  13        0.01        1.34      2.78 o 
  -5  -6  13       50.47       46.60      4.76 o 
  -4  -6  13      167.55      160.73     10.23 o 
  -3  -6  13      105.51       99.74     12.18 o 
  -2  -6  13      122.08      117.87      5.30 o 
  -1  -6  13      119.05      120.25      7.20 o 
   0  -6  13       43.45       56.78      4.17 o 
   1  -6  13       46.41       47.45      4.21 o 
   2  -6  13       14.26       21.53      3.36 o 
   3  -6  13        0.58        7.33      2.39 o 
   4  -6  13       17.26       14.71      2.92 o 
   5  -6  13       39.20       37.46      4.76 o 
  -6  -5  13       44.54       53.18      5.52 o 
  -5  -5  13      142.07      151.70     10.24 o 
  -4  -5  13       46.99       41.38      4.35 o 
  -3  -5  13       24.26       22.98      2.62 o 
  -2  -5  13        1.77        1.77      1.68 o 
  -1  -5  13       30.95       23.24      3.03 o 
   0  -5  13        1.48        7.27      2.12 o 
   1  -5  13       49.05       46.14      4.97 o 
   2  -5  13       38.80       27.61      4.10 o 
   3  -5  13        4.05        5.84      2.11 o 
   4  -5  13        9.76       15.12      3.36 o 
   5  -5  13        0.09        1.20      3.42 o 
  -6  -4  13      118.95      139.20     10.02 o 
  -5  -4  13       30.90       26.22      5.16 o 
  -4  -4  13        3.26        1.49      2.02 o 
  -3  -4  13      115.58      114.36      4.88 o 
  -2  -4  13      398.74      388.22     25.67 o 
  -1  -4  13       25.53       24.40      3.79 o 
   0  -4  13        1.47        0.76      1.68 o 
   1  -4  13      183.85      193.20     13.49 o 
   2  -4  13      144.34      129.07     10.38 o 
   3  -4  13       12.07       18.09      2.68 o 
   4  -4  13       13.33       14.42      3.10 o 
   5  -4  13        9.85        9.55      2.80 o 
  -6  -3  13        0.99        1.12      3.11 o 
  -5  -3  13       17.85       15.65      3.67 o 
  -4  -3  13        9.94       13.20      2.36 o 
  -3  -3  13       31.72       33.51      2.56 o 
  -2  -3  13       13.74        9.03      1.56 o 
  -1  -3  13       26.97       25.34      3.43 o 
   0  -3  13      135.02      138.80      8.39 o 
   1  -3  13        8.74        9.25      2.28 o 
   2  -3  13       14.21       12.92      2.98 o 
   3  -3  13        1.12        4.29      3.79 o 
   4  -3  13        9.07       10.48      2.54 o 
   5  -3  13        8.32       10.76      3.67 o 
  -6  -2  13        2.15        1.23      3.23 o 
  -5  -2  13       11.17       13.62      2.77 o 
  -4  -2  13      113.93      104.56     12.74 o 
  -3  -2  13        3.44        6.42      2.66 o 
  -2  -2  13        8.49       14.99      1.57 o 
  -1  -2  13      591.69      548.83     18.00 o 
   0  -2  13      305.87      297.29     14.45 o 
   1  -2  13       16.89       10.61      2.54 o 
   2  -2  13      119.51      125.77      7.43 o 
   3  -2  13       13.84       17.39      3.05 o 
   4  -2  13       12.35       14.57      2.67 o 
   5  -2  13       22.37       20.98      3.21 o 
  -6  -1  13       26.99       28.94      4.10 o 
  -5  -1  13        1.35        0.25      3.11 o 
  -4  -1  13        1.22        1.86      1.58 o 
  -3  -1  13       34.03       31.67      4.04 o 
  -2  -1  13        8.20        8.61      1.41 o 
  -1  -1  13        3.99        4.45      1.14 o 
   0  -1  13       26.50       24.64      3.01 o 
   1  -1  13        2.60       -1.62      1.62 o 
   2  -1  13       35.56       38.03      6.46 o 
   3  -1  13       23.75       19.15      3.73 o 
   4  -1  13       14.56       15.87      2.68 o 
   5  -1  13        0.01        0.14      1.80 o 
  -6   0  13       21.84       27.12      5.90 o 
  -5   0  13       41.43       48.64      4.22 o 
  -4   0  13       35.80       43.73      3.05 o 
  -3   0  13       84.76       76.57      4.03 o 
  -2   0  13       59.32       61.96      3.41 o 
  -1   0  13       30.38       18.02      2.84 o 
   0   0  13      371.13      369.62     17.57 o 
   1   0  13      342.77      336.06     15.73 o 
   2   0  13       71.16       72.04      5.20 o 
   3   0  13       12.95       14.30      2.78 o 
   4   0  13       21.74       23.38      3.11 o 
   5   0  13       25.33       17.77      3.06 o 
  -6   1  13        8.01        6.30      2.94 o 
  -5   1  13        0.39        3.10      2.92 o 
  -4   1  13        0.12       -0.07      1.95 o 
  -3   1  13       37.50       31.00      2.43 o 
  -2   1  13        3.09        5.36      2.73 o 
  -1   1  13        5.33        4.59      2.61 o 
   0   1  13        9.99       13.55      2.18 o 
   1   1  13       27.41       27.66      3.02 o 
   2   1  13       81.02       78.64      7.77 o 
   3   1  13       15.40       12.00      2.86 o 
   4   1  13       42.58       42.48      5.22 o 
   5   1  13        3.46        4.23      5.72 o 
  -6   2  13       39.89       41.89      6.46 o 
  -5   2  13        0.32        2.41      2.00 o 
  -4   2  13       73.84       79.07      4.15 o 
  -3   2  13       53.99       45.08      3.54 o 
  -2   2  13       86.63       79.60      4.40 o 
  -1   2  13       24.92       27.59      4.89 o 
   0   2  13       39.53       43.17      2.56 o 
   1   2  13       37.59       32.51      4.04 o 
   2   2  13      150.99      151.72      8.73 o 
   3   2  13       40.40       41.38      3.78 o 
   4   2  13        0.62        6.82      8.20 o 
   5   2  13       58.72       57.67      5.34 o 
  -5   3  13       10.31       17.28      4.85 o 
  -4   3  13        4.74        5.53      2.02 o 
  -3   3  13        1.94        1.81      1.29 o 
  -2   3  13        1.80        3.07      3.06 o 
  -1   3  13        3.67        1.77      1.68 o 
   0   3  13        0.35        0.47      0.94 o 
   1   3  13       35.44       34.63      3.05 o 
   2   3  13       17.28       16.29      2.30 o 
   3   3  13        0.00        4.68      6.03 o 
   4   3  13        0.02        3.36      1.93 o 
  -5   4  13       53.28       53.08      7.21 o 
  -4   4  13       18.79       22.78      3.65 o 
  -3   4  13        0.43        4.18      3.11 o 
  -2   4  13       61.41       72.55      5.47 o 
  -1   4  13       17.15       16.37      2.65 o 
   0   4  13       29.49       23.26      2.55 o 
   1   4  13       23.42       22.91      2.92 o 
   2   4  13        0.39       -0.39      1.46 o 
   3   4  13       66.22       64.97      7.58 o 
   4   4  13       13.04       22.42      4.60 o 
  -4   5  13       14.61       13.40      2.74 o 
  -3   5  13        1.05        0.88      2.30 o 
  -2   5  13        0.61        1.79      1.64 o 
  -1   5  13        6.08        1.34      1.99 o 
   0   5  13        8.04        5.84      1.73 o 
   1   5  13        0.10       -2.73      2.73 o 
   2   5  13        1.81        3.11      2.86 o 
   3   5  13        0.80        1.74      2.86 o 
  -4   6  13       47.48       51.08      5.49 o 
  -3   6  13       28.79       23.99      3.21 o 
  -2   6  13        2.54        3.69      3.17 o 
  -1   6  13       19.71        9.82      2.60 o 
   0   6  13       47.04       50.34      4.27 o 
   1   6  13       30.35       30.58      4.85 o 
   2   6  13        0.01        1.37      3.48 o 
  -2   7  13        1.03        0.79      2.73 o 
  -1   7  13        1.53       -1.49      2.11 o 
   0   7  13        2.45        0.25      2.86 o 
   1   7  13        0.38        2.98      2.73 o 
  -2 -10  14       15.28       15.04      4.60 o 
  -1 -10  14       25.06       18.40      4.60 o 
   0 -10  14       44.21       44.26      5.16 o 
   1 -10  14       40.76       44.69      4.88 o 
   2 -10  14       11.74       11.56      3.34 o 
  -4  -9  14       25.22       43.26      7.33 o 
  -3  -9  14       23.29       12.56      4.35 o 
  -2  -9  14        0.84       -1.12      2.86 o 
  -1  -9  14        0.96        0.60      3.98 o 
   0  -9  14       23.67       32.67     10.50 o 
   1  -9  14        2.67        1.06      2.02 o 
   2  -9  14       31.19       29.47      4.69 o 
   3  -9  14       34.10       31.43      4.72 o 
  -4  -8  14        7.95        4.96      2.87 o 
  -3  -8  14       43.82       24.61      4.97 o 
  -2  -8  14       78.19       74.71      8.33 o 
  -1  -8  14       11.37        9.24      2.67 o 
   0  -8  14        8.04        8.66      2.86 o 
   1  -8  14       98.34      100.72      9.07 o 
   2  -8  14      149.97      156.74     10.75 o 
   3  -8  14        3.94        6.09      2.80 o 
  -5  -7  14        4.45        3.50      2.35 o 
  -4  -7  14       42.27       49.00      5.23 o 
  -3  -7  14        1.68        2.53      1.64 o 
  -2  -7  14        7.30        5.09      2.18 o 
  -1  -7  14        0.07       -0.22      1.61 o 
   0  -7  14       11.28       13.47      2.83 o 
   1  -7  14        0.04        0.90      1.80 o 
   2  -7  14        1.02       -2.86      2.86 o 
   3  -7  14        6.61       17.98      8.64 o 
   4  -7  14       24.23       21.98      4.97 o 
  -5  -6  14       27.02       24.66      3.86 o 
  -4  -6  14      101.51       90.53      6.92 o 
  -3  -6  14       10.50       11.19      2.67 o 
  -2  -6  14       45.46       45.21      7.52 o 
  -1  -6  14       52.01       49.33      4.48 o 
   0  -6  14       45.03       38.33      3.95 o 
   1  -6  14       14.06       16.18      2.92 o 
   2  -6  14       60.00       63.14      6.96 o 
   3  -6  14      137.34      132.72      9.22 o 
   4  -6  14        6.11        9.55      4.04 o 
  -5  -5  14       10.69       10.99      2.72 o 
  -4  -5  14       24.40       28.29      3.75 o 
  -3  -5  14        0.10        2.90      2.02 o 
  -2  -5  14        3.87        3.36      2.49 o 
  -1  -5  14        5.41        8.08      2.53 o 
   0  -5  14       62.14       53.47      4.22 o 
   1  -5  14       86.48       90.59      6.20 o 
   2  -5  14        6.89        9.72      2.54 o 
   3  -5  14        5.79        6.63      2.54 o 
   4  -5  14        2.66        3.03      2.06 o 
  -6  -4  14       13.01       21.16      3.67 o 
  -5  -4  14        3.81       -1.26      2.42 o 
  -4  -4  14       36.04       33.69      3.74 o 
  -3  -4  14       19.66       19.96      2.74 o 
  -2  -4  14       76.25       74.25      5.49 o 
  -1  -4  14       11.28       17.15      2.44 o 
   0  -4  14      160.95      157.24      8.97 o 
   1  -4  14       91.26       93.93      6.14 o 
   2  -4  14        2.99        2.67      3.29 o 
   3  -4  14        0.10        1.48      2.00 o 
   4  -4  14       23.60       30.55      6.15 o 
   5  -4  14       51.68       55.54      8.02 o 
  -6  -3  14       57.79       56.41     10.75 o 
  -5  -3  14       26.62       26.87      3.23 o 
  -4  -3  14       27.71       29.16      8.27 o 
  -3  -3  14        8.47       10.71      1.59 o 
  -2  -3  14        0.99       -0.25      2.73 o 
  -1  -3  14        6.26        4.70      1.80 o 
   0  -3  14        1.62        6.79      1.93 o 
   1  -3  14       19.22       15.98      3.02 o 
   2  -3  14        3.41        4.23      2.86 o 
   3  -3  14        0.86        0.70      1.71 o 
   4  -3  14        5.40        6.45      2.76 o 
   5  -3  14        2.75        3.06      5.72 o 
  -6  -2  14       34.64       36.27      4.94 o 
  -5  -2  14        0.17        3.61      2.49 o 
  -4  -2  14      114.09      111.69      6.64 o 
  -3  -2  14       88.40       93.04      8.33 o 
  -2  -2  14       53.10       39.33      4.54 o 
  -1  -2  14       28.06       33.28      6.34 o 
   0  -2  14       69.82       78.42      5.23 o 
   1  -2  14      107.31      109.09      7.07 o 
   2  -2  14       47.94       52.35      4.39 o 
   3  -2  14       31.18       26.69      3.34 o 
   4  -2  14        2.06        1.49      1.93 o 
   5  -2  14       22.07       27.85      6.46 o 
  -6  -1  14       28.51       34.48      4.27 o 
  -5  -1  14        9.05        7.72      2.53 o 
  -4  -1  14        0.10        0.83      2.00 o 
  -3  -1  14        3.58        1.34      1.40 o 
  -2  -1  14        3.58        3.65      1.24 o 
  -1  -1  14        0.23       -0.12      2.61 o 
   0  -1  14        0.39        0.56      1.58 o 
   1  -1  14        0.01        0.06      2.18 o 
   2  -1  14        5.55        6.36      2.49 o 
   3  -1  14       16.31       18.86      3.22 o 
   4  -1  14        0.90        3.40      2.24 o 
   5  -1  14       17.25       11.45      2.94 o 
  -6   0  14       43.62       43.86      5.82 o 
  -5   0  14       60.31       58.03      5.20 o 
  -4   0  14       19.05       21.14      3.36 o 
  -3   0  14       29.40       31.68      2.79 o 
  -2   0  14      150.68      162.70      6.50 o 
  -1   0  14      139.85      130.03     12.49 o 
   0   0  14       71.40       76.78      5.56 o 
   1   0  14       86.97      107.72      7.86 o 
   2   0  14       75.54       80.72      5.81 o 
   3   0  14       17.88       13.57      2.54 o 
   4   0  14       13.04       16.99      3.59 o 
  -5   1  14       23.13       27.93      5.35 o 
  -4   1  14        1.45       -0.29      2.04 o 
  -3   1  14        5.82       10.38      2.65 o 
  -2   1  14        4.96        4.24      2.96 o 
  -1   1  14        0.10       -0.88      1.46 o 
   0   1  14        1.64        5.05      1.88 o 
   1   1  14       21.38       14.85      4.41 o 
   2   1  14        1.63        0.62      1.93 o 
   3   1  14        5.75        3.79      2.15 o 
   4   1  14        1.12        0.14      1.80 o 
  -5   2  14        3.18        4.60      2.98 o 
  -4   2  14       61.93       64.90      4.99 o 
  -3   2  14       46.08       48.39      4.91 o 
  -2   2  14        6.87        6.42      1.45 o 
  -1   2  14       59.96       67.66      3.96 o 
   0   2  14      162.46      158.60     15.35 o 
   1   2  14       70.88       64.48      5.22 o 
   2   2  14       11.08       11.79      4.54 o 
   3   2  14        8.44       11.53      4.60 o 
   4   2  14       57.39       56.01      5.34 o 
  -5   3  14       54.63       50.60      5.35 o 
  -4   3  14       14.84       16.64      2.86 o 
  -3   3  14        0.01        2.32      3.42 o 
  -2   3  14        2.48        0.27      1.13 o 
  -1   3  14        0.04       -0.26      1.32 o 
   0   3  14        8.58        7.52      1.75 o 
   1   3  14        2.16        4.09      2.10 o 
   2   3  14        1.19        6.20      2.92 o 
   3   3  14       15.41       11.52      2.46 o 
  -4   4  14        0.34        0.25      2.98 o 
  -3   4  14       11.05       11.46      2.20 o 
  -2   4  14       20.69       16.42      3.23 o 
  -1   4  14        9.37        6.58      2.42 o 
   0   4  14       24.06       23.49      4.35 o 
   1   4  14       50.79        1.99      1.99 o 
   2   4  14       36.26       30.71      5.22 o 
   3   4  14        2.65        5.22      3.73 o 
  -3   5  14        2.74        2.28      2.28 o 
  -2   5  14        0.60        2.32      3.61 o 
  -1   5  14        0.47        3.36      3.11 o 
   0   5  14        9.01        8.20      3.85 o 
   1   5  14        5.08        4.10      3.11 o 
   2   5  14        2.17        3.36      3.11 o 
  -2   6  14        2.91        3.11      2.92 o 
  -1   6  14       35.09       42.39      7.83 o 
   0   6  14       32.79       24.61      5.59 o 
   1   6  14        6.35        7.21      3.48 o 
  -2  -9  15       10.64        9.45      4.23 o 
  -1  -9  15        0.15       -0.87      3.48 o 
   0  -9  15        2.02       -1.37      2.73 o 
   1  -9  15        6.44        5.66      5.03 o 
  -3  -8  15       35.65       26.60      5.47 o 
  -2  -8  15       68.35       62.78      7.83 o 
  -1  -8  15       44.03       46.02      4.61 o 
   0  -8  15       54.23       56.88      5.58 o 
   1  -8  15       61.31       64.31      5.95 o 
   2  -8  15        0.20       -0.35      2.06 o 
  -4  -7  15        0.21        2.86      4.23 o 
  -2  -7  15        3.13        1.86      3.48 o 
  -1  -7  15        0.79        6.10      2.37 o 
   0  -7  15        0.42        3.53      8.27 o 
   1  -7  15        3.24        1.55      2.24 o 
   2  -7  15        5.38        9.66      3.06 o 
   3  -7  15       21.93       15.01      3.46 o 
  -4  -6  15       23.83       35.68      7.46 o 
  -3  -6  15       35.72       30.21      5.72 o 
  -2  -6  15        1.81        7.35      2.86 o 
  -1  -6  15       30.46       34.34      3.66 o 
   0  -6  15       75.61       75.11      7.89 o 
   1  -6  15       63.28       63.32      6.84 o 
   2  -6  15       55.07       54.63      9.07 o 
   3  -6  15        0.17       -0.46      2.09 o 
  -5  -5  15       37.42       45.49      5.32 o 
  -4  -5  15       16.05       20.42      3.42 o 
  -3  -5  15        5.63        6.84      3.36 o 
  -2  -5  15        8.73       13.15      2.30 o 
  -1  -5  15       14.74        8.64      2.73 o 
   0  -5  15       37.34       36.61      3.82 o 
   1  -5  15        0.48       -2.55      2.55 o 
   2  -5  15        0.21       -0.03      1.94 o 
   3  -5  15        2.46        1.80      5.78 o 
   4  -5  15        4.20       11.70      3.04 o 
  -5  -4  15       16.99       14.00      2.99 o 
  -4  -4  15        1.00       -0.56      4.10 o 
  -3  -4  15       13.17       16.66      4.10 o 
  -2  -4  15       50.47       44.36      3.64 o 
  -1  -4  15       19.84       20.00      5.22 o 
   0  -4  15       19.27       23.65      5.35 o 
   1  -4  15       53.56       60.29      7.02 o 
   2  -4  15       51.93       51.00      4.76 o 
   3  -4  15        4.87        9.13      2.80 o 
   4  -4  15        9.25       10.84      3.23 o 
  -5  -3  15       35.72       35.24      3.91 o 
  -4  -3  15        7.07        8.96      2.37 o 
  -3  -3  15        0.00        1.02      1.45 o 
  -2  -3  15        7.48       11.07      5.28 o 
  -1  -3  15        1.72       -0.05      1.57 o 
   0  -3  15       34.17       27.51      3.52 o 
   1  -3  15       17.41       12.32      2.54 o 
   2  -3  15        0.01        1.31      2.73 o 
   3  -3  15        1.53        2.91      2.59 o 
   4  -3  15        0.03       -2.39      2.39 o 
  -5  -2  15        2.48        6.31      5.28 o 
  -4  -2  15       26.67       28.18      5.59 o 
  -3  -2  15       40.36       40.31      3.10 o 
  -2  -2  15        5.49        0.98      1.75 o 
  -1  -2  15       40.04       48.23      4.09 o 
   0  -2  15      151.18      137.00      8.25 o 
   1  -2  15       30.57       33.23      3.84 o 
   2  -2  15       40.43       44.08      4.87 o 
   3  -2  15       31.09       37.78      4.09 o 
   4  -2  15       21.49       22.43      3.89 o 
  -5  -1  15       24.62       28.59      4.26 o 
  -4  -1  15        4.94        3.85      2.20 o 
  -3  -1  15       14.15       15.75      2.15 o 
  -2  -1  15        0.15       -1.04      2.30 o 
  -1  -1  15        0.71        2.30      3.54 o 
   0  -1  15        4.80        5.49      3.42 o 
   1  -1  15        0.02        1.91      1.93 o 
   2  -1  15        0.46        0.10      1.71 o 
   3  -1  15        2.22        5.65      2.42 o 
   4  -1  15        1.07        0.99      2.02 o 
  -5   0  15      132.25      126.27      9.82 o 
  -4   0  15        3.56       -1.14      1.75 o 
  -3   0  15       25.07       22.53      2.32 o 
  -2   0  15       67.27       59.98      6.46 o 
  -1   0  15       30.24       26.24      3.25 o 
   0   0  15       94.44       92.80      6.80 o 
   1   0  15      109.67      124.46      8.35 o 
   2   0  15       48.08       55.17      4.99 o 
   3   0  15        4.34        6.73      2.60 o 
   4   0  15       42.11       43.57      4.83 o 
  -5   1  15        0.68        0.12      2.49 o 
  -4   1  15       16.72       18.06      2.74 o 
  -3   1  15        5.07        5.72      2.46 o 
  -2   1  15        0.08       -1.19      1.88 o 
  -1   1  15        0.73       -0.06      1.66 o 
   0   1  15        0.47       -1.50      1.58 o 
   1   1  15        0.92       -1.85      1.89 o 
   2   1  15        0.06       -1.37      1.76 o 
   3   1  15        0.03        3.29      2.02 o 
  -3   2  15        6.78        1.27      2.05 o 
  -2   2  15       21.80       16.37      3.98 o 
  -1   2  15       30.83       28.58      3.42 o 
   0   2  15       64.28       56.64      4.90 o 
   1   2  15       29.39       26.02      4.00 o 
   2   2  15       37.48       42.55      4.43 o 
   3   2  15       10.68       12.40      2.63 o 
  -4   3  15       11.95       16.04      4.85 o 
  -3   3  15        5.02       17.25     10.94 o 
  -2   3  15        2.21        5.10      2.98 o 
   0   3  15        0.02       -1.56      1.56 o 
   1   3  15        0.98        1.93      2.19 o 
   2   3  15        1.18        2.37      2.10 o 
  -3   4  15       16.45       18.83      3.25 o 
  -2   4  15        4.59        3.36      2.73 o 
  -1   4  15        0.69       -2.61      2.61 o 
   0   4  15       47.33       56.31      7.21 o 
   1   4  15       32.22       20.01      4.72 o 
   2   4  15        0.77        5.72      3.36 o 
  -2   5  15        1.94       -3.36      3.36 o 
  -1   5  15        2.80        6.22      3.73 o 
   0   5  15        1.89        3.48      2.98 o 
  -2  -8  16       28.51       28.59      5.84 o 
  -1  -8  16       24.66       26.23      5.47 o 
   0  -8  16       43.57       40.76      5.97 o 
   1  -8  16       40.96       50.94      5.58 o 
  -3  -7  16        7.14        7.21      3.61 o 
  -2  -7  16        1.63       -0.62      3.36 o 
  -1  -7  16        0.26        2.46      2.49 o 
   0  -7  16        5.45        1.91      2.33 o 
   1  -7  16        1.42        3.03      2.46 o 
   2  -7  16        6.47       12.18      3.37 o 
  -4  -6  16       11.52       13.30      4.72 o 
  -3  -6  16       25.39       24.12      5.22 o 
  -2  -6  16        0.29        4.10      2.98 o 
  -1  -6  16        2.84        2.36      2.11 o 
   0  -6  16       59.29       60.26      5.73 o 
   1  -6  16       20.91       23.65      3.42 o 
   2  -6  16       11.25       15.53      3.52 o 
  -4  -5  16       13.60       12.31      5.22 o 
  -3  -5  16        6.15       11.19      4.97 o 
  -2  -5  16        0.00       -1.76      1.76 o 
  -1  -5  16        0.73        0.75      2.86 o 
   0  -5  16       13.91       14.27      2.86 o 
   1  -5  16        6.40        9.58      2.81 o 
   2  -5  16        0.49        2.38      3.42 o 
   3  -5  16        0.07        0.24      2.42 o 
  -4  -4  16        0.01        4.10      3.36 o 
  -3  -4  16        1.27       -0.75      2.86 o 
  -2  -4  16       39.33       47.12      4.56 o 
  -1  -4  16        1.45        0.30      1.84 o 
   0  -4  16       11.76       10.38      2.80 o 
   1  -4  16       28.73       31.99      7.21 o 
   2  -4  16        8.77       14.37      3.17 o 
   3  -4  16        0.91        5.47      2.37 o 
  -4  -3  16       51.70       60.66      7.96 o 
  -3  -3  16        5.59       13.92      4.97 o 
  -2  -3  16        0.02        0.46      1.62 o 
  -1  -3  16        0.20        2.48      3.23 o 
   0  -3  16        0.34        5.39      2.24 o 
   1  -3  16        2.98        2.93      2.33 o 
   2  -3  16        3.43       10.67      3.16 o 
   3  -3  16        0.04       -1.10      2.05 o 
  -4  -2  16      112.95      107.28     12.56 o 
  -3  -2  16        3.14       10.07      4.35 o 
  -2  -2  16       21.59       32.08      3.75 o 
  -1  -2  16       32.27       35.55      4.04 o 
   0  -2  16       52.18       52.50      6.46 o 
   1  -2  16       35.42       30.48      6.22 o 
   2  -2  16       14.98       16.80      3.67 o 
   3  -2  16        4.93        5.51      2.42 o 
  -4  -1  16       13.67       11.93      4.10 o 
  -3  -1  16        3.66       -2.61      2.86 o 
  -2  -1  16        1.54        2.07      2.36 o 
  -1  -1  16        0.38        3.05      3.67 o 
   0  -1  16        0.29        8.31      2.73 o 
   1  -1  16        5.41        4.90      2.76 o 
   2  -1  16        1.94        4.08      2.33 o 
   3  -1  16        0.08        2.36      2.98 o 
  -4   0  16       73.29       80.43      9.32 o 
  -3   0  16       85.60       79.83      5.88 o 
  -2   0  16       41.79       47.66      6.46 o 
  -1   0  16       64.39       70.12      6.71 o 
   0   0  16       76.73       74.10      8.83 o 
   1   0  16       87.96       92.02      7.31 o 
   2   0  16        9.20        4.73      2.60 o 
   3   0  16        8.95        9.65      2.86 o 
  -3   1  16       12.79       16.32      7.46 o 
  -1   1  16        0.94       -0.37      1.66 o 
   0   1  16        0.67        5.70      2.18 o 
   1   1  16        8.49       14.49      3.13 o 
   2   1  16        1.16        2.52      5.59 o 
  -3   2  16        0.85        0.12      2.49 o 
  -2   2  16       50.19       51.47      6.84 o 
  -1   2  16       70.39       75.29     10.01 o 
   0   2  16        7.44       10.72      2.58 o 
   1   2  16       68.54       73.83      6.90 o 
   2   2  16       60.90       68.91      9.63 o 
  -1   3  16        0.69       -3.85      3.85 o 
   0   3  16       10.28       -0.25      2.73 o 
   1   3  16       18.98       28.09      5.97 o 
  -1  -7  17        3.39        5.97      4.35 o 
  -2  -6  17        7.14        7.21      3.73 o 
  -1  -6  17       82.20       83.46      7.21 o 
   0  -6  17       25.40       23.50      3.91 o 
   1  -6  17        8.21       15.96      3.07 o 
  -3  -5  17       18.86       15.54      4.85 o 
  -2  -5  17        2.93       10.69      3.98 o 
  -1  -5  17        7.33       12.12      3.12 o 
   0  -5  17        0.00       -1.94      2.63 o 
   1  -5  17       28.56       38.16      4.42 o 
  -3  -4  17       41.15       39.66      6.59 o 
  -2  -4  17        0.74       -0.50      2.61 o 
  -1  -4  17        5.16        8.30      2.58 o 
   0  -4  17       51.31       60.90      5.97 o 
   1  -4  17       54.20       59.62      5.87 o 
   2  -4  17        0.11        1.53      4.16 o 
  -3  -3  17        1.37       -0.75      2.98 o 
  -2  -3  17       12.79       16.04      5.22 o 
  -1  -3  17        0.24        3.75      5.16 o 
   0  -3  17       11.23       21.18      3.47 o 
   1  -3  17        0.52       -0.32      3.11 o 
   2  -3  17        4.51       11.19      3.04 o 
  -3  -2  17        3.18       13.30      4.23 o 
  -2  -2  17       33.67       32.94      4.57 o 
  -1  -2  17       55.55       68.48      6.48 o 
   0  -2  17       10.02        7.88      4.35 o 
   1  -2  17       58.80       58.67      5.79 o 
   2  -2  17       97.78      124.89      9.85 o 
  -3  -1  17        4.62        7.83      4.35 o 
  -2  -1  17        3.13        3.37      2.02 o 
  -1  -1  17        1.32        2.26      2.10 o 
   0  -1  17        6.82       13.62      4.04 o 
   1  -1  17        7.04       15.73      3.54 o 
  -2   0  17        1.00        2.05      2.41 o 
  -1   0  17       49.18       46.42      6.15 o 
   0   0  17      113.83      105.30      7.81 o 
   1   0  17        1.42        1.81      3.17 o 
  -2   1  17        8.18       10.94      4.72 o 
  -1   1  17        0.67       -0.52      2.19 o 
   0   1  17        9.49       13.77      3.14 o 
                                                 
